# Supplementary material for: Eco-evolutionary dynamics of a shifting porcine parvoviruses (PPV1–PPV8) ecosystem reveal dichotomous selection pressures
Source: Vet Res. 2026 Apr 18;57:91. doi: 10.1186/s13567-026-01756-4 (PMC13214466; doi:10.1186/s13567-026-01756-4)
Supplement: Supplementary file 3 — Additional file 3. Co-infection network analysis and permutation test results for each PPV species. [file 13567_2026_1756_MOESM3_ESM.xlsx]

## Sheet: Sheet1
PPV Species	Total Detections (Ni​)	Sum of Pairwise Co-infections (∑Wij​)	Normalized Node Strength	P-value*
PPV1	27	71	2.62963	0.0004
PPV2	77	149	1.93506	0.0181
PPV3	69	131	1.89855	0.0646
PPV4	25	57	2.28	0.034
PPV5	26	70	2.69231	0.0001
PPV6	83	144	1.73494	0.284
PPV7	142	208	1.46479	0.877
