# Supplementary material for: Eco-evolutionary dynamics of a shifting porcine parvoviruses (PPV1–PPV8) ecosystem reveal dichotomous selection pressures
Source: Vet Res. 2026 Apr 18;57:91. doi: 10.1186/s13567-026-01756-4 (PMC13214466; doi:10.1186/s13567-026-01756-4)
Supplement: Supplementary file 4 — Additional file 4. GenBank ID of reference sequences used in this study. [file 13567_2026_1756_MOESM4_ESM.xlsx]

## Sheet: Reference
GenBank ID	Species	Strain
AY583318.1	PPV1	China
D00623.1	PPV1	NADL-2
DQ675456.1	PPV1	SR-1
EU790641.1	PPV1	BQ
EU790642.1	PPV1	ZJ
FJ822038.1	PPV1	Nanjing200801
GQ884035.1	PPV1	21620005_1h
GQ884036.1	PPV1	32260005erh_1h
GQ884037.1	PPV1	32260005_1d
GQ884038.1	PPV1	32340005_2f
GQ884039.1	PPV1	32350005_3h
GQ884040.1	PPV1	32360005_1f
GQ884041.1	PPV1	33760005_3a
GQ884042.1	PPV1	33780005_2g
GQ884043.1	PPV1	33790005_6a
GQ884044.1	PPV1	33800005_1g
GQ884045.1	PPV1	40090005_1h
GQ884046.1	PPV1	40560005_4c
GQ884047.1	PPV1	40570005_4e
HM989009.1	PPV1	N
JN860197.1	PPV1	YL
JN872448.1	PPV1	PPV2010
JN968975.1	PPV1	JT
JX992846.1	PPV1	HN-2011
KF429252.1	PPV1	HN-G
KF429253.1	PPV1	HN-H
KF429254.1	PPV1	HN-I
KF429255.1	PPV1	HN-K
KF742500.2	PPV1	J-PPV
KF913345.1	PPV1	NADL-2 M1
KF913346.1	PPV1	NADL-2 M2
KF913347.1	PPV1	NADL-2 M3
KF913348.1	PPV1	NADL-2 M12
KF913349.1	PPV1	NADL-2 M13
KF913350.1	PPV1	NADL-2 M23
KF913351.1	PPV1	NADL-2 M123
KJ201927.1	PPV1	HNAY
KJ201928.1	PPV1	HNZK-1
KM268633.1	PPV1	16WS
KX233726.1	PPV1	TJ
KX242359.1	PPV1	GD2013
KY994646.1	PPV1	T142_Korea
MF447833.1	PPV1	HNLY201301
MH566237.1	PPV1	N108
MH817778.1	PPV1	N91
MH817779.1	PPV1	N2
MK993540.1	PPV1	China-XY
U44978.1	PPV1	Kresse
MZ577027.1	PPV1	SDQD20200424-830
MK092383.1	PPV1	DJH23
MK092384.1	PPV1	DJH24
MK092381.1	PPV1	DJH15
MK092382.1	PPV1	DJH22
MK092380.1	PPV1	DJH11
MZ706996.1	PPV1	CH/HN-H/2021
MZ577026.1	PPV1	JSYZ20170418-30
MN326126.1	PPV1	GD10-1999
MN326128.1	PPV1	HeN39-2015
MN326129.1	PPV1	HuB78-2017
MN326131.1	PPV1	JL23-2015
MN326127.1	PPV1	GD17-2017
MN326130.1	PPV1	JL12-2016
MH183294.1	PPV1	HuN 5
MH183295.1	PPV1	HuN 4
MH183296.1	PPV1	HuN 3
MH183297.1	PPV1	HuN 2
MH183298.1	PPV1	HuN 1
MW853947.1	PPV2	AH-PPV220178-5
MW853943.1	PPV2	AH-PPV220178-1
KP765690.1	PPV2	Hungary
MW853946.1	PPV2	AH-PPV220178-4
JX101461.1	PPV2	US-135
MW853944.1	PPV2	AH-PPV220178-2
MW853948.1	PPV2	AH-PPV220178-6
KM926355.1	PPV2	BR/GO/ion_9_PPV-2/2011
MZ577028.1	PPV2	SDWF20171225-112
MZ577029.1	PPV2	JSYZ20190725-717
MZ577030.1	PPV2	JSTZ20200503-1137
JX101462.1	PPV2	US-523
MW853949.1	PPV2	AH-PPV220178-7
MW853945.1	PPV2	AH-PPV220178-3
KU745627.1	PPV2	GX
KY018935.1	PPV2	GBGW1
KY018936.1	PPV2	GBGW2
MH921914.1	PPV2	180405-97
MW051675.1	PPV2	OK/USA
KY586144.1	PPV2	Brazil
MK092399.1	PPV2	DSH38
MK092389.1	PPV2	DSH1
MK092396.1	PPV2	DSH29
MK092386.1	PPV2	DJH24
MK092388.1	PPV2	DJH26
MK092400.1	PPV2	JX14
MK092385.1	PPV2	DJH12
MK092387.1	PPV2	DJH25
MK092390.1	PPV2	DSH8
MK092391.1	PPV2	DSH11
MK092392.1	PPV2	DSH15
MK092393.1	PPV2	DSH17
MK092394.1	PPV2	DSH18
MK092395.1	PPV2	DSH25
MK092397.1	PPV2	DSH33
MK092398.1	PPV2	DSH34
MK092401.1	PPV2	JX19
MK092402.1	PPV2	JX26
MW893680.1	PPV2	SC2020
MN326133.1	PPV2	AH2-1999
MN326134.1	PPV2	AH29-2014
MN326135.1	PPV2	AH43-2017
MN326136.1	PPV2	FJ3-1999
MN326137.1	PPV2	FJ4-1999
MN326138.1	PPV2	FJ5-1999
MN326139.1	PPV2	FJ6-1999
MN326140.1	PPV2	GD1-1999
MN326141.1	PPV2	GD5-2017
MN326142.1	PPV2	GD6-2017
MN326143.1	PPV2	GD8-1998
MN326144.1	PPV2	GD8-2017
MN326145.1	PPV2	GD13-1999
MN326146.1	PPV2	GD19-1997
MN326147.1	PPV2	GX12-1999
MN326148.1	PPV2	GX25-1998
MN326149.1	PPV2	GZ1-1998
MN326150.1	PPV2	GDZ2-1998
MN326151.1	PPV2	HeN3-1998
MN326152.1	PPV2	HeN10-2015
MN326153.1	PPV2	HeN18-1998
MN326154.1	PPV2	HeN23-2014
MN326155.1	PPV2	HeN51-2015
MN326156.1	PPV2	HuB2-1998
MN326157.1	PPV2	HuB21-2016
MN326158.1	PPV2	HuB48-2015
MN326159.1	PPV2	HuB100-2017
MN326160.1	PPV2	HuN8-1999
MN326161.1	PPV2	HuN9-1999
MN326162.1	PPV2	JL9-1999
MN326163.1	PPV2	JL9-2016
MN326164.1	PPV2	JL10-1996
MN326165.1	PPV2	JL20-1999
MN326166.1	PPV2	JL23-1998
MN326167.1	PPV2	JS11-2015
MN326168.1	PPV2	JX1-1999
MN326169.1	PPV2	JX2-1999
MN326170.1	PPV2	LN38-2015
MN326171.1	PPV2	NMG4-1999
MN326172.1	PPV2	NX3-1998
MN326173.1	PPV2	QH1-1998
MN326174.1	PPV2	SC4-1999
MN326175.1	PPV2	SD3-1998
MN326176.1	PPV2	SH3-2014
MN326177.1	PPV2	SH8-2015
MN326178.1	PPV2	SH14-2015
MN326179.1	PPV2	SHZX1-2015
MN326180.1	PPV2	SX9-2015
MN326181.1	PPV2	XZ7-1999
MN326182.1	PPV2	XZ8-1998
MN326183.1	PPV2	YN4-1996
MZ577031.1	PPV3	HBTS20180519-151
MZ577032.1	PPV3	HBTS20180519-155
MZ577033.1	PPV3	SDQD20200424-829
KY586145.1	PPV3	Brazil
KU167028.1	PPV3	GX1
KU167029.1	PPV3	GX2
MZ577034.1	PPV3	JSNJ20200425-838
MK092409.1	PPV3	DJH12
MK092411.1	PPV3	DJH14
MK092410.1	PPV3	DJH13
MK092412.1	PPV3	DJH24
MW853950.1	PPV3	AH-PPV320178
MN326193.1	PPV3	GD19-1997
MN326194.1	PPV3	GZ1-1998
MN326195.1	PPV3	HeN17-1998
MN326196.1	PPV3	HuB100-2017
MN326197.1	PPV3	JL13-1999
MN326198.1	PPV3	JS75-2017
MN326199.1	PPV3	JX2-1999
MW073110.1	PPV4	OK/USA
KY586146.1	PPV4	Brazil
GU978965.1	PPV4	HEN0922-5645
GU978967.1	PPV4	JS0910-5644
GU978966.2	PPV4	JS0918-5598
HM031135.1	PPV4	JS0918b
MH921902.1	PPV4	171206-10
MH921915.1	PPV4	180605-30
MH921910.1	PPV4	180119-2
MH921911.1	PPV4	180119-23
MZ577035.1	PPV4	SDWF20170530-68
MZ577036.1	PPV4	FJFZ20200426-982
GU978964.1	PPV4	HEN0922-5400
GU978968.1	PPV4	JS0910-5400
HM031134.1	PPV4	JS0918a
MK092421.1	PPV4	DJH18
MK092420.1	PPV4	JX24
JX896321.1	PPV5	IA469
JX896319.1	PPV5	IN273
MW853953.1	PPV5	AH-PPV520178-3
JX896320.1	PPV5	IA469
MW853952.1	PPV5	AH-PPV520178-2
MW051673.1	PPV5	P2 OK/USA
JX896322.1	PPV5	ND564
JX896318.1	PPV5	MI216
MW853951.1	PPV5	AH-PPV520178-1
MH921912.1	PPV5	180119-23
MZ577037.1	PPV5	SDWF20170530-67
MZ577038.1	PPV5	JSNJ20200426-911
MH921908.1	PPV5	171220-17
MH921905.1	PPV5	171219-29
MH921904.1	PPV5	171206-29
MK092425.1	PPV5	DSH1
MK092426.1	PPV5	DSH3
MK092427.1	PPV5	DSH4
MK092428.1	PPV5	DSH5
MK092429.1	PPV5	DSH6
MK092430.1	PPV5	DSH8
MK092431.1	PPV5	DSH10
MK092432.1	PPV5	DSH11
MK092433.1	PPV5	DSH17
MK092434.1	PPV5	DSH18
MK092435.1	PPV5	DSH19
MK092436.1	PPV5	DSH20
MK092437.1	PPV5	DSH22
MK092438.1	PPV5	DSH25
MK092439.1	PPV5	DSH27
MK092440.1	PPV5	DSH28
MK092441.1	PPV5	DSH29
MK092442.1	PPV5	DSH30
MK092443.1	PPV5	DSH31
MK092444.1	PPV5	DSH33
MK092445.1	PPV5	DSH34
MK092446.1	PPV5	DSH36
MK092447.1	PPV5	DSH37
MK092448.1	PPV5	DSH38
MK092450.1	PPV5	LB7
MK092451.1	PPV5	DJH14
MK092452.1	PPV5	DJH22
MK092453.1	PPV5	DJH26
MK092449.1	PPV5	DSH40
KU745628.1	PPV5	GX
KX352455.1	PPV5	P13-9
KX352456.1	PPV5	P13-10
KX352457.1	PPV5	P12-1
KX352458.1	PPV5	K17-1
MN326209.1	PPV5	AH43-2017
MN326210.1	PPV5	GD14-2017
MN326211.1	PPV5	GD19-2017
MN326212.1	PPV5	GX84-2017
MN326213.1	PPV5	HeN16-2015
MN326214.1	PPV5	HeN20-1999
MN326215.1	PPV5	HeN23-2014
MN326216.1	PPV5	HuB15-2015
MN326217.1	PPV5	SD5-2015
MN326218.1	PPV5	SH31-2105
MN326219.1	PPV5	SH36-2015
KX273436.1	PPV5	K17-4
MW853957.1	PPV6	AH20178-4
MZ577040.1	PPV6	JSTZ20181121-431
MW051672.1	PPV6	P1 OK/USA
MW853954.1	PPV6	AH20178-1
MW853955.1	PPV6	AH20178-2
MW853956.1	PPV6	AH20178-3
KY094494.1	PPV6	Br
MZ577039.1	PPV6	SDWF20170530-68
KF999683.1	PPV6	JS
KF999685.1	PPV6	TJ
KR709268.1	PPV6	KSU7-SD-2014
KR709262.1	PPV6	KSU1-AZ-2014
KR709265.1	PPV6	KSU4-NE-2014
KR709266.1	PPV6	KSU5-NE-2014
MH558679.1	PPV6	3456/2012
KR709264.1	PPV6	KSU3-KS-2014
KF999681.1	PPV6	BJ
KF999682.1	PPV6	BJ2
KF999684.1	PPV6	SC
KR709263.1	PPV6	KSU2-AZ-2014
MG760726.1	PPV6	FJ2017
KR709267.1	PPV6	KSU6-IA-2014
MH447539.1	PPV6	KF5(405)
MH921901.1	PPV6	170405-1
MH447535.1	PPV6	KF1
MH447537.1	PPV6	KF3(2011)
MH921907.1	PPV6	171220-11
MH447536.1	PPV6	KF2(2044)
MH447538.1	PPV6	KF4(1940)
MH921909.1	PPV6	171220-44
MH921903.1	PPV6	171206-11
MH921906.1	PPV6	171219-40
MH447540.1	PPV6	KF6(403)
MH921900.1	PPV6	170403-49
MH447541.1	PPV6	KA1(1925)
MH921913.1	PPV6	180119-25
MK092462.1	PPV6	DSH27
MK092463.1	PPV6	JX19
MK092464.1	PPV6	JX25
MK092465.1	PPV6	JX26
MK092466.1	PPV6	JX30
MK092467.1	PPV6	JX33
KX273435.1	PPV6	U18-9
MN326220.1	PPV6	FJ3-1999
MN326221.1	PPV6	FJ4-1999
MN326222.1	PPV6	GD8-2017
MN326223.1	PPV6	GD13-2017
MN326224.1	PPV6	GD14-2017
MN326225.1	PPV6	GD18-2011
MN326226.1	PPV6	GD19-1997
MN326227.1	PPV6	GD21-2017
MN326228.1	PPV6	GD23-1999
MN326229.1	PPV6	GD26-2017
MN326230.1	PPV6	HeN3-1998
MN326231.1	PPV6	HLJ4-1998
MN326232.1	PPV6	HuB25-2014
MN326233.1	PPV6	HuB2-1998
MN326234.1	PPV6	HuB31-2016
MN326235.1	PPV6	Hun6-1999
MN326236.1	PPV6	HuN7-1999
MN326237.1	PPV6	HuN9-1999
MN326238.1	PPV6	JL16-2016
MN326239.1	PPV6	JL20-1999
MN326240.1	PPV6	JS11-2015
MN326241.1	PPV6	NMG4-1999
MN326242.1	PPV6	SH31-2015
MW853959.1	PPV7	AH-PPV720178-2
MW853961.1	PPV7	AH-PPV720178-4
MW853962.1	PPV7	AH-PPV720178-5
MW853960.1	PPV7	AH-PPV720178-3
MG902949.1	PPV7	37
MW051671.1	PPV7	P1 OK/USA
MW853958.1	PPV7	AH-PPV720178-1
MG543456.1	PPV7	GX2
MG543457.1	PPV7	GX3
MG543458.1	PPV7	GX5
MG543459.1	PPV7	GX6
MG543461.1	PPV7	GX29
MG543462.1	PPV7	GX30
MG543463.1	PPV7	GX31
MG543464.1	PPV7	GX32
MG543465.1	PPV7	GX34
MG543466.1	PPV7	GX35
MG543468.1	PPV7	GX45
MG543469.1	PPV7	GX48
MG543471.1	PPV7	GX49
MG543472.1	PPV7	GX50
MK484100.1	PPV7	China/AHbz
MK484101.1	PPV7	China/AHmas
MK484102.1	PPV7	China/AHhf
MZ577042.1	PPV7	SDWF20171204-106
MZ577043.1	PPV7	HBTS20180519-152
MZ577044.1	PPV7	JSYZ20181025-377
MZ577045.1	PPV7	JSYZ20190725-717
ON462331.1	PPV7	21FJ02
ON462332.1	PPV7	21FJ09
ON462333.1	PPV7	21FJ10
ON462334.1	PPV7	21FJ12
ON462337.1	PPV7	21GD02
MK092478.1	PPV7	60
MK092479.1	PPV7	77
MK092481.1	PPV7	87-clone1
MK092490.1	PPV7	DJH23
MK092491.1	PPV7	DJH24
MK092494.1	PPV7	JX15
MZ577041.1	PPV7	JSYZ20170103-20
ON462336.1	PPV7	21GD01
MK092483.1	PPV7	LB4
MK092486.1	PPV7	DJH13
MZ803107.1	PPV7	YiY-25
MG543460.1	PPV7	GX28
MG543467.1	PPV7	GX44
MG543470.1	PPV7	GX47
ON462335.1	PPV7	21FJ13
MK092482.1	PPV7	87-clone2
MK092487.1	PPV7	DJH14
MK092488.1	PPV7	DJH19
MK092489.1	PPV7	DJH20
MK092492.1	PPV7	DJH26
MK092493.1	PPV7	JX10
MK092496.1	PPV7	JX38
MK092484.1	PPV7	DJH11
MK092477.1	PPV7	55
MK092480.1	PPV7	80
MK092485.1	PPV7	DJH12
MK092495.1	PPV7	JX21
MW051670.1	PPV7	P2 OK/USA
MN326260.1	PPV7	GD1-2017
MN326261.1	PPV7	GD3-2017
MN326262.1	PPV7	GD19-1997
MN326263.1	PPV7	GD25-2017
MN326264.1	PPV7	GD26-2017
MN326265.1	PPV7	GD29-2017
MN326266.1	PPV7	GD30-2011
MN326267.1	PPV7	GD61-2011
MN326268.1	PPV7	GD156-2011
MN326269.1	PPV7	GD291
MN326270.1	PPV7	GD318-2011
MN326271.1	PPV7	GX18-1999
MN326272.1	PPV7	GX19-1998
MN326273.1	PPV7	GX23-1998
MN326274.1	PPV7	GX24-1998
MN326275.1	PPV7	GX25-1998
MN326276.1	PPV7	GX36-2017
MN326277.1	PPV7	HeN3-1998
MN326278.1	PPV7	HeN23-2014
MN326279.1	PPV7	JL13-1999
MN326280.1	PPV7	JL23-1998
MN326281.1	PPV7	JS75-2017
MN326282.1	PPV7	LN40-2017
MN326283.1	PPV7	NX1-1999
MN326284.1	PPV7	SC40-2015
MN326285.1	PPV7	SC41-2015
MN326243.1	PPV7	FJ4-1999
MN326244.1	PPV7	GD10-1999
MN326245.1	PPV7	GD22-2017
MN326246.1	PPV7	GD23-1999
MN326247.1	PPV7	GD34-2017
MN326248.1	PPV7	GD60-2011
MN326249.1	PPV7	GD126-2011
MN326250.1	PPV7	GD369-2011
MN326251.1	PPV7	NX9-1998
MN326252.1	PPV7	XZ7-1999
MN326253.1	PPV7	GX14-1998
MN326254.1	PPV7	SH3-2014
MN326255.1	PPV7	HeN10-2015
MN326256.1	PPV7	GD315-2011
MN326257.1	PPV7	HuB78-2017
MN326258.1	PPV7	GD12-2017
MN326259.1	PPV7	GD185-2011
MH422962.1	PPV7	KF1
MH422965.1	PPV7	KF4
MT747168.1	PPV7	COL/Cundinamarca7.16/2015
MH422963.1	PPV7	KF2
MH422967.1	PPV7	KF6
MH422964.1	PPV7	KF3
MH422966.1	PPV7	KF5
MN326286.1	PPV7	FJ2-1999
MN326289.1	PPV7	JL16-2016
MN326290.1	PPV7	HuB25-2014
MN326291.1	PPV7	JL22-2017
MN326292.1	PPV7	GX21-1998
MN326293.1	PPV7	GD20-2017
MN326287.1	PPV7	GD29-1999
MN326288.1	PPV7	GX22-1999
MW853959.1	PPV8	AH-PPV720178-2
OP021638.1	PPV8	GDJM2021
PP335559.1	PPV8	Cundinamarca3
PP335560.1	PPV8	EjeCafetero4.1
PP711262.1	PPV8	PPV8-SDWF-2023
PP842644.1	PPV8	PPV8-A
PP842645.1	PPV8	PPV8-B
PP842646.1	PPV8	PPV8-G
PP842647.1	PPV8	PPV8-H
PP842648.1	PPV8	PPV8-I
PV540154.1	PPV8	B6-0122-S
PV540155.1	PPV8	C3-0126-J
PV540156.1	PPV8	C4-0306-W
PV540157.1	PPV8	C5-1205-D-8
PV540158.1	PPV8	D2-1213-N
PV540159.1	PPV8	D7-0117-L
PV540160.1	PPV8	GD5-1107-K
PV540161.1	PPV8	GD60-1013-Q
PV540162.1	PPV8	HB20-0904-R2
PV540163.1	PPV8	X10-0304-H
PV540164.1	PPV8	XE5-0725-V
PV540165.1	PPV8	Z17-0624-N2
