# Supplementary material for: Eco-evolutionary dynamics of a shifting porcine parvoviruses (PPV1–PPV8) ecosystem reveal dichotomous selection pressures
Source: Vet Res. 2026 Apr 18;57:91. doi: 10.1186/s13567-026-01756-4 (PMC13214466; doi:10.1186/s13567-026-01756-4)
Supplement: Supplementary file 5 — Additional file 5. Entropy at each position of the eight PPV species and results of antigenic epitope prediction. [file 13567_2026_1756_MOESM5_ESM.xlsx]

## Sheet: Entropy of PPV1
Position	Entropy	Unique bases	Frequency
435	1.36082	T|S|P|A	29|26|23|9
214	0.733112	T|I|V	57|29|2
564	0.667449	K|R|E|T	65|21|1|1
44	0.625596	S|T|G|R	68|18|1|1
413	0.625491	A|S	60|28
377	0.608562	G|D	66|21
382	0.606964	Q|H	62|26
418	0.596776	E|Q	63|25
227	0.585953	Q|E	64|24
319	0.539293	I|T|M|S	73|13|1|1
143	0.354051	E|A	78|10
406	0.353679	K|N|M|R	81|4|2|1
387	0.330048	S|T	79|9
554	0.304636	N|K	80|8
390	0.277658	L|V	81|7
232	0.24891	S|T	82|6
543	0.210468	Q|R|P	84|3|1
549	0.18614	A|P|S|T	85|1|1|1
364	0.184907	N|Y	84|4
563	0.184907	I|M	84|4
106	0.170386	T|S|?	85|2|1
310	0.170386	N|D|T	85|2|1
371	0.170386	A|T|G	85|2|1
374	0.170386	F|L|V	85|2|1
553	0.170386	G|A|S	85|2|1
15	0.148687	E|A	85|3
163	0.148687	I|L	85|3
302	0.148687	H|Y	85|3
569	0.148687	Y|H	85|3
303	0.124225	P|S|T	86|1|1
396	0.124225	N|S|T	86|1|1
404	0.124225	A|G|T	86|1|1
443	0.124225	L|F|P	86|1|1
9	0.108471	P|A	86|2
100	0.108471	A|G	86|2
130	0.108471	N|I	86|2
179	0.108471	N|I	86|2
218	0.108471	N|D	86|2
237	0.108471	L|P	86|2
301	0.108471	Q|L	86|2
438	0.108471	H|Y	86|2
520	0.108471	N|H	86|2
4	0.0621777	V|A	87|1
16	0.0621777	L|W	87|1
19	0.0621777	T|A	87|1
63	0.0621777	A|T	87|1
81	0.0621777	R|K	87|1
91	0.0621777	V|S	87|1
95	0.0621777	M|I	87|1
116	0.0621777	W|R	87|1
134	0.0621777	E|V	87|1
154	0.0621777	E|K	87|1
176	0.0621777	L|P	87|1
177	0.0621777	D|H	87|1
196	0.0621777	F|L	87|1
213	0.0621777	C|R	87|1
225	0.0621777	Q|E	87|1
230	0.0621777	T|S	87|1
281	0.0621777	T|A	87|1
318	0.0621777	T|A	87|1
335	0.0621777	G|R	87|1
352	0.0621777	L|F	87|1
353	0.0621777	T|I	87|1
360	0.0621777	D|N	87|1
365	0.0621777	D|N	87|1
366	0.0621777	D|G	87|1
373	0.0621777	R|G	87|1
384	0.0621777	T|I	87|1
386	0.0621777	S|F	87|1
389	0.0621777	E|D	87|1
393	0.0621777	Y|H	87|1
399	0.0621777	S|R	87|1
405	0.0621777	P|A	87|1
417	0.0621777	L|I	87|1
422	0.0621777	N|K	87|1
425	0.0621777	L|I	87|1
440	0.0621777	M|T	87|1
441	0.0621777	N|S	87|1
445	0.0621777	T|A	87|1
448	0.0621777	P|S	87|1
452	0.0621777	L|V	87|1
495	0.0621777	V|L	87|1
496	0.0621777	K|Q	87|1
505	0.0621777	F|L	87|1
511	0.0621777	Q|H	87|1
512	0.0621777	Q|K	87|1
529	0.0621777	F|L	87|1
536	0.0621777	S|G	87|1
552	0.0621777	I|V	87|1
575	0.0621777	R|G	87|1
1	0	S	88
2	0	E	88
3	0	N	88
5	0	E	88
6	0	Q	88
7	0	H	88
8	0	N	88
10	0	I	88
11	0	N	88
12	0	A	88
13	0	G	88
14	0	T	88
17	0	S	88
18	0	A	88
20	0	G	88
21	0	N	88
22	0	E	88
23	0	S	88
24	0	G	88
25	0	G	88
26	0	G	88
27	0	G	88
28	0	G	88
29	0	G	88
30	0	G	88
31	0	G	88
32	0	G	88
33	0	R	88
34	0	G	88
35	0	A	88
36	0	G	88
37	0	G	88
38	0	V	88
39	0	G	88
40	0	V	88
41	0	S	88
42	0	T	88
43	0	G	88
45	0	F	88
46	0	N	88
47	0	N	88
48	0	Q	88
49	0	T	88
50	0	E	88
51	0	F	88
52	0	Q	88
53	0	Y	88
54	0	L	88
55	0	G	88
56	0	E	88
57	0	G	88
58	0	L	88
59	0	V	88
60	0	R	88
61	0	I	88
62	0	T	88
64	0	H	88
65	0	A	88
66	0	S	88
67	0	R	88
68	0	L	88
69	0	I	88
70	0	H	88
71	0	L	88
72	0	N	88
73	0	M	88
74	0	P	88
75	0	E	88
76	0	H	88
77	0	E	88
78	0	T	88
79	0	Y	88
80	0	K	88
82	0	I	88
83	0	H	88
84	0	V	88
85	0	L	88
86	0	N	88
87	0	S	88
88	0	E	88
89	0	S	88
90	0	G	88
92	0	A	88
93	0	G	88
94	0	Q	88
96	0	V	88
97	0	Q	88
98	0	D	88
99	0	D	88
101	0	H	88
102	0	T	88
103	0	Q	88
104	0	M	88
105	0	V	88
107	0	P	88
108	0	W	88
109	0	S	88
110	0	L	88
111	0	I	88
112	0	D	88
113	0	A	88
114	0	N	88
115	0	A	88
117	0	G	88
118	0	V	88
119	0	W	88
120	0	F	88
121	0	N	88
122	0	P	88
123	0	A	88
124	0	D	88
125	0	W	88
126	0	Q	88
127	0	L	88
128	0	I	88
129	0	S	88
131	0	N	88
132	0	M	88
133	0	T	88
135	0	I	88
136	0	N	88
137	0	L	88
138	0	V	88
139	0	S	88
140	0	F	88
141	0	E	88
142	0	Q	88
144	0	I	88
145	0	F	88
146	0	N	88
147	0	V	88
148	0	V	88
149	0	L	88
150	0	K	88
151	0	T	88
152	0	I	88
153	0	T	88
155	0	S	88
156	0	A	88
157	0	T	88
158	0	S	88
159	0	P	88
160	0	P	88
161	0	T	88
162	0	K	88
164	0	Y	88
165	0	N	88
166	0	N	88
167	0	D	88
168	0	L	88
169	0	T	88
170	0	A	88
171	0	S	88
172	0	L	88
173	0	M	88
174	0	V	88
175	0	A	88
178	0	T	88
180	0	N	88
181	0	T	88
182	0	L	88
183	0	P	88
184	0	Y	88
185	0	T	88
186	0	P	88
187	0	A	88
188	0	A	88
189	0	P	88
190	0	R	88
191	0	S	88
192	0	E	88
193	0	T	88
194	0	L	88
195	0	G	88
197	0	Y	88
198	0	P	88
199	0	W	88
200	0	L	88
201	0	P	88
202	0	T	88
203	0	K	88
204	0	P	88
205	0	T	88
206	0	Q	88
207	0	Y	88
208	0	R	88
209	0	Y	88
210	0	Y	88
211	0	L	88
212	0	S	88
215	0	R	88
216	0	N	88
217	0	L	88
219	0	P	88
220	0	P	88
221	0	T	88
222	0	Y	88
223	0	T	88
224	0	G	88
226	0	S	88
228	0	Q	88
229	0	I	88
231	0	D	88
233	0	I	88
234	0	Q	88
235	0	T	88
236	0	G	88
238	0	H	88
239	0	S	88
240	0	D	88
241	0	I	88
242	0	M	88
243	0	F	88
244	0	Y	88
245	0	T	88
246	0	I	88
247	0	E	88
248	0	N	88
249	0	A	88
250	0	V	88
251	0	P	88
252	0	I	88
253	0	H	88
254	0	L	88
255	0	L	88
256	0	R	88
257	0	T	88
258	0	G	88
259	0	D	88
260	0	E	88
261	0	F	88
262	0	S	88
263	0	T	88
264	0	G	88
265	0	I	88
266	0	Y	88
267	0	H	88
268	0	F	88
269	0	D	88
270	0	T	88
271	0	K	88
272	0	P	88
273	0	L	88
274	0	K	88
275	0	L	88
276	0	T	88
277	0	H	88
278	0	S	88
279	0	W	88
280	0	Q	88
282	0	N	88
283	0	R	88
284	0	S	88
285	0	L	88
286	0	G	88
287	0	L	88
288	0	P	88
289	0	P	88
290	0	K	88
291	0	L	88
292	0	L	88
293	0	T	88
294	0	E	88
295	0	P	88
296	0	T	88
297	0	T	88
298	0	E	88
299	0	G	88
300	0	D	88
304	0	G	88
305	0	T	88
306	0	L	88
307	0	P	88
308	0	A	88
309	0	A	88
311	0	T	88
312	0	R	88
313	0	K	88
314	0	G	88
315	0	Y	88
316	0	H	88
317	0	Q	88
320	0	N	88
321	0	N	88
322	0	S	88
323	0	Y	88
324	0	T	88
325	0	E	88
326	0	A	88
327	0	T	88
328	0	A	88
329	0	I	88
330	0	R	88
331	0	P	88
332	0	A	88
333	0	Q	88
334	0	V	88
336	0	Y	88
337	0	N	88
338	0	T	88
339	0	P	88
340	0	Y	88
341	0	M	88
342	0	N	88
343	0	F	88
344	0	E	88
345	0	Y	88
346	0	S	88
347	0	N	88
348	0	G	88
349	0	G	88
350	0	P	88
351	0	F	88
354	0	P	88
355	0	I	88
356	0	V	88
357	0	P	88
358	0	T	88
359	0	A	88
361	0	T	88
362	0	Q	88
363	0	Y	88
367	0	E	88
368	0	P	88
369	0	N	88
370	0	G	88
372	0	I	88
375	0	T	88
376	0	M	88
378	0	Y	88
379	0	Q	88
380	0	H	88
381	0	G	88
383	0	L	88
385	0	T	88
388	0	Q	88
391	0	E	88
392	0	R	88
394	0	T	88
395	0	F	88
397	0	P	88
398	0	Q	88
400	0	K	88
401	0	C	88
402	0	G	88
403	0	R	88
407	0	Q	88
408	0	Q	88
409	0	F	88
410	0	N	88
411	0	Q	88
412	0	Q	88
414	0	P	88
415	0	L	88
416	0	N	88
419	0	N	88
420	0	T	88
421	0	N	88
423	0	G	88
424	0	T	88
426	0	L	88
427	0	P	88
428	0	S	88
429	0	D	88
430	0	P	88
431	0	I	88
432	0	G	88
433	0	G	88
434	0	K	88
436	0	N	88
437	0	M	88
439	0	F	88
442	0	T	88
444	0	N	88
446	0	Y	88
447	0	G	88
449	0	L	88
450	0	T	88
451	0	A	88
453	0	N	88
454	0	N	88
455	0	T	88
456	0	A	88
457	0	P	88
458	0	V	88
459	0	F	88
460	0	P	88
461	0	N	88
462	0	G	88
463	0	Q	88
464	0	I	88
465	0	W	88
466	0	D	88
467	0	K	88
468	0	E	88
469	0	L	88
470	0	D	88
471	0	T	88
472	0	D	88
473	0	L	88
474	0	K	88
475	0	P	88
476	0	R	88
477	0	L	88
478	0	H	88
479	0	V	88
480	0	T	88
481	0	A	88
482	0	P	88
483	0	F	88
484	0	V	88
485	0	C	88
486	0	K	88
487	0	N	88
488	0	N	88
489	0	P	88
490	0	P	88
491	0	G	88
492	0	Q	88
493	0	L	88
494	0	F	88
497	0	I	88
498	0	A	88
499	0	P	88
500	0	N	88
501	0	L	88
502	0	T	88
503	0	D	88
504	0	D	88
506	0	N	88
507	0	A	88
508	0	D	88
509	0	S	88
510	0	P	88
513	0	P	88
514	0	R	88
515	0	I	88
516	0	I	88
517	0	T	88
518	0	Y	88
519	0	S	88
521	0	F	88
522	0	W	88
523	0	W	88
524	0	K	88
525	0	G	88
526	0	T	88
527	0	L	88
528	0	T	88
530	0	T	88
531	0	A	88
532	0	K	88
533	0	M	88
534	0	R	88
535	0	S	88
537	0	N	88
538	0	M	88
539	0	W	88
540	0	N	88
541	0	P	88
542	0	I	88
544	0	Q	88
545	0	H	88
546	0	T	88
547	0	T	88
548	0	T	88
550	0	E	88
551	0	N	88
555	0	Y	88
556	0	I	88
557	0	P	88
558	0	T	88
559	0	N	88
560	0	I	88
561	0	G	88
562	0	G	88
565	0	M	88
566	0	F	88
567	0	P	88
568	0	E	88
570	0	S	88
571	0	Q	88
572	0	L	88
573	0	I	88
574	0	P	88
576	0	K	88
577	0	L	88
578	0	Y	88

## Sheet: Antibody Epitopes of PPV1
	Start	End	Predicted Antigenic Epitopes	Length
Epitope 1	7	53	HNPINAGTELSATGNESGGGGGGGGGRGAGGVGVSTGTFNNQTEFQY	47
Epitope 2	86	110	NSESGVAGQMVQDDAHTQMVTPWSL	25
Epitope 3	127	142	LISNNMTEINLVSFEQ	16
Epitope 4	153	180	TESATSPPTKIYNNDLTASLMVALDTNN	28
Epitope 5	224	240	GQSQQITDSIQTGLHSD	17
Epitope 6	312	328	RKGYHQTINNSYTEATA	17
Epitope 7	378	391	YQHGHLTTSSQELE	14
Epitope 8	410	457	NQQAPLNLENTNNGTLLPSDPIGGKSNMHFMNTLNTYGPLTALNNTAP	48
Epitope 9	529	552	FTAKMRSSNMWNPIQQHTTTAENI	24

## Sheet: Entropy of PPV2
Position	Entropy	Unique bases	Frequency
874	1.2124	P|I|A|T	14|22|16|56
213	0.911691	H|N|D	23|17|68
715	0.835495	N|S|T|F	30|71|6|1
717	0.833462	S|G|A	10|26|72
641	0.812801	N|T|S|P	76|23|8|1
716	0.772352	N|D|K	54|52|2
437	0.76281	E|D|K	73|30|5
1009	0.736108	V|A|L	27|76|5
457	0.720093	E|Q|D	43|64|1
212	0.697116	H|D|N	1|38|69
408	0.692976	D|N	53|55
412	0.692976	K|Q	53|55
413	0.692976	A|V	53|55
822	0.690401	D|E	58|50
430	0.686962	E|D	48|60
714	0.68096	G|S|Q|N	82|22|2|2
109	0.679193	A|V	63|45
233	0.675901	S|G	44|64
689	0.671948	S|T|R	73|34|1
1010	0.664672	T|S|I	33|74|1
237	0.654055	V|A	39|69
331	0.641184	T|S|N|A	25|81|1|1
484	0.638028	V|M|I	82|23|3
644	0.631438	I|T|L	29|78|1
864	0.631438	K|H|Q	29|78|1
29	0.629902	N|D	35|73
69	0.629902	H|Q	35|73
152	0.629902	R|H	35|73
349	0.622056	S|R|T	28|79|1
750	0.590842	S|R	30|78
766	0.590842	R|P	30|78
46	0.58178	P|A	79|29
592	0.58178	L|M	29|79
647	0.58178	Q|R	29|79
563	0.572281	S|T	28|80
401	0.562335	E|A	81|27
598	0.562335	E|D	81|27
990	0.562335	P|A	81|27
222	0.552202	P|S|R|T	88|18|1|1
712	0.551932	Q|E	82|26
784	0.551932	I|M	82|26
788	0.551932	N|S	82|26
796	0.551932	E|Q	82|26
332	0.54106	M|L	25|83
672	0.54106	G|A	83|25
216	0.517856	P|S	85|23
253	0.5087	G|E|V	90|16|2
256	0.505494	G|R	22|86
170	0.496415	Q|N|K	93|9|6
205	0.486321	A|E|T	90|17|1
209	0.486321	P|A|S	90|17|1
211	0.479166	V|I	20|88
269	0.454119	P|A|G	92|15|1
217	0.435346	E|A	91|17
218	0.435346	S|A	91|17
221	0.435346	Q|R	91|17
259	0.435346	P|T	91|17
223	0.419483	Q|R	92|16
258	0.419483	S|P	92|16
724	0.419483	R|Q	16|92
67	0.402941	K|N	93|15
352	0.380703	Q|H|K	96|11|1
159	0.348832	M|V	96|12
488	0.348832	H|D	96|12
448	0.329133	V|L	97|11
929	0.329133	D|N	97|11
203	0.286836	S|P	99|9
173	0.240015	K|R	101|7
486	0.23959	G|E|K	102|5|1
64	0.21862	I|V|T	103|2|3
1008	0.21862	H|T|N	103|3|2
388	0.187462	S|N	103|5
255	0.179238	E|A|V	104|3|1
68	0.158411	K|N	104|4
404	0.158411	P|Q	104|4
719	0.158411	T|A	104|4
824	0.158411	D|E	104|4
232	0.157448	E|D|A|K	105|1|1|1
267	0.144611	D|N|G	105|1|2
482	0.144611	G|R|D	105|2|1
643	0.144611	T|S|I	105|2|1
208	0.126931	V|D	105|3
345	0.126931	K|Q	105|3
489	0.126931	G|E	105|3
523	0.126931	G|R	105|3
640	0.126931	A|V	105|3
759	0.126931	S|A	105|3
795	0.126931	V|I	105|3
54	0.105052	Q|K|R	106|1|1
62	0.105052	F|L|S	106|1|1
86	0.105052	A|T|V	106|1|1
272	0.105052	D|Y|N	106|1|1
458	0.105052	S|G|N	106|1|1
471	0.105052	G|R|E	106|1|1
474	0.105052	R|K|G	106|1|1
707	0.105052	A|T|V	106|1|1
215	0.0922161	G|E	106|2
246	0.0922161	G|R	106|2
248	0.0922161	A|P	106|2
250	0.0922161	T|P	106|2
274	0.0922161	K|T	106|2
335	0.0922161	K|R	106|2
357	0.0922161	A|S	106|2
378	0.0922161	K|N	106|2
429	0.0922161	T|A	106|2
565	0.0922161	S|A	106|2
591	0.0922161	I|V	106|2
597	0.0922161	S|T	106|2
663	0.0922161	A|T	106|2
706	0.0922161	L|M	106|2
780	0.0922161	Q|R	106|2
787	0.0922161	Q|E	106|2
797	0.0922161	R|K	106|2
12	0.0525693	R|Q	107|1
16	0.0525693	E|D	107|1
19	0.0525693	M|I	107|1
20	0.0525693	D|N	107|1
32	0.0525693	N|D	107|1
38	0.0525693	R|G	107|1
41	0.0525693	N|D	107|1
52	0.0525693	M|I	107|1
61	0.0525693	K|N	107|1
66	0.0525693	I|V	107|1
82	0.0525693	Q|N	107|1
89	0.0525693	Q|E	107|1
94	0.0525693	D|G	107|1
114	0.0525693	Y|H	107|1
121	0.0525693	D|G	107|1
129	0.0525693	D|N	107|1
140	0.0525693	A|T	107|1
141	0.0525693	F|L	107|1
158	0.0525693	V|M	107|1
186	0.0525693	D|G	107|1
195	0.0525693	Y|H	107|1
201	0.0525693	D|G	107|1
207	0.0525693	Q|P	107|1
219	0.0525693	G|A	107|1
224	0.0525693	P|Q	107|1
226	0.0525693	P|S	107|1
231	0.0525693	A|V	107|1
235	0.0525693	E|G	107|1
236	0.0525693	A|V	107|1
238	0.0525693	G|S	107|1
239	0.0525693	P|S	107|1
251	0.0525693	G|R	107|1
262	0.0525693	E|K	107|1
266	0.0525693	S|P	107|1
268	0.0525693	G|E	107|1
273	0.0525693	G|A	107|1
286	0.0525693	V|A	107|1
307	0.0525693	K|Q	107|1
313	0.0525693	D|A	107|1
316	0.0525693	I|T	107|1
317	0.0525693	K|E	107|1
343	0.0525693	A|T	107|1
348	0.0525693	D|G	107|1
365	0.0525693	K|N	107|1
367	0.0525693	T|S	107|1
368	0.0525693	L|S	107|1
375	0.0525693	E|Q	107|1
377	0.0525693	D|E	107|1
379	0.0525693	V|A	107|1
382	0.0525693	P|S	107|1
383	0.0525693	D|N	107|1
386	0.0525693	V|T	107|1
389	0.0525693	E|K	107|1
394	0.0525693	Q|R	107|1
400	0.0525693	E|V	107|1
403	0.0525693	P|L	107|1
407	0.0525693	A|T	107|1
417	0.0525693	Q|S	107|1
418	0.0525693	K|R	107|1
442	0.0525693	D|A	107|1
443	0.0525693	E|V	107|1
445	0.0525693	G|D	107|1
463	0.0525693	Q|E	107|1
464	0.0525693	H|Q	107|1
465	0.0525693	Q|H	107|1
475	0.0525693	A|T	107|1
487	0.0525693	T|S	107|1
496	0.0525693	R|Q	107|1
502	0.0525693	P|S	107|1
503	0.0525693	K|R	107|1
504	0.0525693	T|A	107|1
513	0.0525693	A|S	107|1
515	0.0525693	T|I	107|1
527	0.0525693	L|V	107|1
531	0.0525693	Q|L	107|1
538	0.0525693	Y|H	107|1
549	0.0525693	E|K	107|1
551	0.0525693	G|E	107|1
554	0.0525693	Y|C	107|1
561	0.0525693	S|P	107|1
579	0.0525693	N|S	107|1
599	0.0525693	Y|C	107|1
605	0.0525693	I|T	107|1
638	0.0525693	D|G	107|1
639	0.0525693	H|Q	107|1
653	0.0525693	D|N	107|1
656	0.0525693	F|C	107|1
658	0.0525693	V|I	107|1
678	0.0525693	E|Q	107|1
683	0.0525693	E|D	107|1
687	0.0525693	L|I	107|1
694	0.0525693	L|V	107|1
696	0.0525693	L|P	107|1
708	0.0525693	I|V	107|1
720	0.0525693	F|S	107|1
725	0.0525693	G|R	107|1
731	0.0525693	F|S	107|1
746	0.0525693	S|P	107|1
747	0.0525693	T|I	107|1
749	0.0525693	L|P	107|1
753	0.0525693	S|I	107|1
754	0.0525693	D|G	107|1
760	0.0525693	A|T	107|1
762	0.0525693	A|T	107|1
790	0.0525693	N|S	107|1
846	0.0525693	E|K	107|1
854	0.0525693	D|G	107|1
861	0.0525693	W|C	107|1
915	0.0525693	F|S	107|1
934	0.0525693	V|M	107|1
935	0.0525693	F|S	107|1
949	0.0525693	L|F	107|1
957	0.0525693	P|A	107|1
963	0.0525693	A|S	107|1
965	0.0525693	F|L	107|1
1031	0.0525693	R|C	107|1
1	0	M	108
2	0	S	108
3	0	A	108
4	0	A	108
5	0	D	108
6	0	A	108
7	0	W	108
8	0	K	108
9	0	P	108
10	0	G	108
11	0	D	108
13	0	P	108
14	0	P	108
15	0	L	108
17	0	N	108
18	0	L	108
21	0	A	108
22	0	M	108
23	0	D	108
24	0	R	108
25	0	S	108
26	0	I	108
27	0	W	108
28	0	G	108
30	0	R	108
31	0	R	108
33	0	N	108
34	0	S	108
35	0	G	108
36	0	G	108
37	0	R	108
39	0	G	108
40	0	I	108
42	0	A	108
43	0	L	108
44	0	L	108
45	0	R	108
47	0	G	108
48	0	Y	108
49	0	D	108
50	0	P	108
51	0	R	108
53	0	R	108
55	0	A	108
56	0	L	108
57	0	L	108
58	0	Q	108
59	0	L	108
60	0	Y	108
63	0	F	108
65	0	S	108
70	0	G	108
71	0	G	108
72	0	F	108
73	0	W	108
74	0	D	108
75	0	K	108
76	0	I	108
77	0	K	108
78	0	E	108
79	0	V	108
80	0	A	108
81	0	K	108
83	0	W	108
84	0	W	108
85	0	M	108
87	0	G	108
88	0	H	108
90	0	T	108
91	0	S	108
92	0	K	108
93	0	G	108
95	0	E	108
96	0	L	108
97	0	A	108
98	0	R	108
99	0	T	108
100	0	V	108
101	0	L	108
102	0	D	108
103	0	L	108
104	0	G	108
105	0	R	108
106	0	L	108
107	0	F	108
108	0	M	108
110	0	V	108
111	0	V	108
112	0	D	108
113	0	D	108
115	0	R	108
116	0	E	108
117	0	D	108
118	0	P	108
119	0	E	108
120	0	I	108
122	0	S	108
123	0	V	108
124	0	R	108
125	0	R	108
126	0	S	108
127	0	M	108
128	0	I	108
130	0	F	108
131	0	L	108
132	0	Y	108
133	0	G	108
134	0	D	108
135	0	N	108
136	0	D	108
137	0	A	108
138	0	T	108
139	0	R	108
142	0	F	108
143	0	G	108
144	0	L	108
145	0	Q	108
146	0	R	108
147	0	F	108
148	0	A	108
149	0	D	108
150	0	K	108
151	0	V	108
153	0	L	108
154	0	P	108
155	0	Q	108
156	0	R	108
157	0	D	108
160	0	R	108
161	0	V	108
162	0	W	108
163	0	I	108
164	0	T	108
165	0	G	108
166	0	G	108
167	0	Y	108
168	0	R	108
169	0	P	108
171	0	P	108
172	0	P	108
174	0	G	108
175	0	S	108
176	0	P	108
177	0	W	108
178	0	G	108
179	0	T	108
180	0	W	108
181	0	A	108
182	0	E	108
183	0	L	108
184	0	D	108
185	0	L	108
187	0	I	108
188	0	R	108
189	0	N	108
190	0	S	108
191	0	L	108
192	0	D	108
193	0	A	108
194	0	S	108
196	0	K	108
197	0	A	108
198	0	E	108
199	0	E	108
200	0	E	108
202	0	R	108
204	0	K	108
206	0	I	108
210	0	R	108
214	0	P	108
220	0	E	108
225	0	A	108
227	0	E	108
228	0	E	108
229	0	R	108
230	0	P	108
234	0	A	108
240	0	G	108
241	0	S	108
242	0	D	108
243	0	G	108
244	0	Q	108
245	0	S	108
247	0	R	108
249	0	D	108
252	0	A	108
254	0	R	108
257	0	D	108
260	0	S	108
261	0	T	108
263	0	V	108
264	0	G	108
265	0	G	108
270	0	E	108
271	0	S	108
275	0	G	108
276	0	G	108
277	0	G	108
278	0	L	108
279	0	T	108
280	0	L	108
281	0	P	108
282	0	G	108
283	0	Y	108
284	0	R	108
285	0	Y	108
287	0	G	108
288	0	P	108
289	0	G	108
290	0	N	108
291	0	P	108
292	0	L	108
293	0	D	108
294	0	A	108
295	0	G	108
296	0	E	108
297	0	P	108
298	0	R	108
299	0	G	108
300	0	P	108
301	0	V	108
302	0	D	108
303	0	A	108
304	0	I	108
305	0	A	108
306	0	K	108
308	0	H	108
309	0	D	108
310	0	E	108
311	0	R	108
312	0	Y	108
314	0	E	108
315	0	L	108
318	0	H	108
319	0	G	108
320	0	H	108
321	0	I	108
322	0	P	108
323	0	Y	108
324	0	I	108
325	0	H	108
326	0	G	108
327	0	R	108
328	0	G	108
329	0	A	108
330	0	D	108
333	0	M	108
334	0	G	108
336	0	E	108
337	0	L	108
338	0	A	108
339	0	D	108
340	0	A	108
341	0	E	108
342	0	E	108
344	0	G	108
346	0	I	108
347	0	L	108
350	0	Y	108
351	0	D	108
353	0	L	108
354	0	V	108
355	0	A	108
356	0	N	108
358	0	A	108
359	0	R	108
360	0	G	108
361	0	L	108
362	0	W	108
363	0	R	108
364	0	A	108
366	0	D	108
369	0	A	108
370	0	D	108
371	0	L	108
372	0	I	108
373	0	G	108
374	0	G	108
376	0	L	108
380	0	L	108
381	0	P	108
384	0	P	108
385	0	P	108
387	0	Q	108
390	0	G	108
391	0	E	108
392	0	E	108
393	0	S	108
395	0	K	108
396	0	R	108
397	0	P	108
398	0	R	108
399	0	E	108
402	0	D	108
405	0	E	108
406	0	S	108
409	0	S	108
410	0	A	108
411	0	P	108
414	0	P	108
415	0	P	108
416	0	A	108
419	0	P	108
420	0	R	108
421	0	L	108
422	0	D	108
423	0	V	108
424	0	P	108
425	0	E	108
426	0	Y	108
427	0	F	108
428	0	W	108
431	0	E	108
432	0	E	108
433	0	E	108
434	0	G	108
435	0	A	108
436	0	G	108
438	0	G	108
439	0	S	108
440	0	G	108
441	0	D	108
444	0	G	108
446	0	G	108
447	0	I	108
449	0	R	108
450	0	I	108
451	0	N	108
452	0	I	108
453	0	P	108
454	0	I	108
455	0	K	108
456	0	M	108
459	0	A	108
460	0	D	108
461	0	S	108
462	0	T	108
466	0	P	108
467	0	Q	108
468	0	G	108
469	0	H	108
470	0	G	108
472	0	G	108
473	0	P	108
476	0	S	108
477	0	G	108
478	0	H	108
479	0	W	108
480	0	R	108
481	0	A	108
483	0	T	108
485	0	F	108
490	0	V	108
491	0	T	108
492	0	T	108
493	0	T	108
494	0	Q	108
495	0	T	108
497	0	M	108
498	0	V	108
499	0	I	108
500	0	L	108
501	0	S	108
505	0	D	108
506	0	Y	108
507	0	K	108
508	0	P	108
509	0	L	108
510	0	F	108
511	0	L	108
512	0	D	108
514	0	D	108
516	0	S	108
517	0	K	108
518	0	F	108
519	0	D	108
520	0	S	108
521	0	E	108
522	0	P	108
524	0	M	108
525	0	G	108
526	0	F	108
528	0	T	108
529	0	P	108
530	0	W	108
532	0	Y	108
533	0	F	108
534	0	D	108
535	0	F	108
536	0	N	108
537	0	C	108
539	0	M	108
540	0	N	108
541	0	H	108
542	0	F	108
543	0	T	108
544	0	P	108
545	0	S	108
546	0	D	108
547	0	W	108
548	0	Q	108
550	0	L	108
552	0	R	108
553	0	R	108
555	0	D	108
556	0	S	108
557	0	I	108
558	0	R	108
559	0	P	108
560	0	K	108
562	0	L	108
564	0	I	108
566	0	V	108
567	0	E	108
568	0	N	108
569	0	V	108
570	0	V	108
571	0	I	108
572	0	K	108
573	0	D	108
574	0	V	108
575	0	H	108
576	0	Q	108
577	0	T	108
578	0	N	108
580	0	E	108
581	0	T	108
582	0	N	108
583	0	V	108
584	0	H	108
585	0	D	108
586	0	S	108
587	0	G	108
588	0	T	108
589	0	G	108
590	0	G	108
593	0	I	108
594	0	F	108
595	0	E	108
596	0	D	108
600	0	T	108
601	0	F	108
602	0	P	108
603	0	Y	108
604	0	V	108
606	0	G	108
607	0	H	108
608	0	A	108
609	0	Q	108
610	0	E	108
611	0	G	108
612	0	N	108
613	0	P	108
614	0	G	108
615	0	A	108
616	0	L	108
617	0	S	108
618	0	I	108
619	0	Q	108
620	0	W	108
621	0	Y	108
622	0	N	108
623	0	P	108
624	0	P	108
625	0	Q	108
626	0	Y	108
627	0	A	108
628	0	Y	108
629	0	F	108
630	0	T	108
631	0	G	108
632	0	F	108
633	0	N	108
634	0	P	108
635	0	I	108
636	0	A	108
637	0	W	108
642	0	G	108
645	0	K	108
646	0	Y	108
648	0	V	108
649	0	H	108
650	0	P	108
651	0	S	108
652	0	A	108
654	0	T	108
655	0	E	108
657	0	F	108
659	0	L	108
660	0	E	108
661	0	E	108
662	0	H	108
664	0	A	108
665	0	Q	108
666	0	I	108
667	0	L	108
668	0	R	108
669	0	S	108
670	0	G	108
671	0	D	108
673	0	T	108
674	0	S	108
675	0	F	108
676	0	A	108
677	0	Y	108
679	0	F	108
680	0	P	108
681	0	S	108
682	0	L	108
684	0	P	108
685	0	K	108
686	0	R	108
688	0	G	108
690	0	R	108
691	0	M	108
692	0	G	108
693	0	T	108
695	0	N	108
697	0	R	108
698	0	H	108
699	0	N	108
700	0	P	108
701	0	V	108
702	0	L	108
703	0	P	108
704	0	S	108
705	0	R	108
709	0	Y	108
710	0	L	108
711	0	G	108
713	0	D	108
718	0	P	108
721	0	Y	108
722	0	Q	108
723	0	P	108
726	0	T	108
727	0	D	108
728	0	L	108
729	0	D	108
730	0	I	108
732	0	P	108
733	0	Q	108
734	0	G	108
735	0	F	108
736	0	I	108
737	0	P	108
738	0	G	108
739	0	P	108
740	0	R	108
741	0	P	108
742	0	C	108
743	0	L	108
744	0	P	108
745	0	V	108
748	0	Q	108
751	0	A	108
752	0	S	108
755	0	F	108
756	0	D	108
757	0	E	108
758	0	M	108
761	0	I	108
763	0	Y	108
764	0	G	108
765	0	D	108
767	0	T	108
768	0	S	108
769	0	N	108
770	0	N	108
771	0	R	108
772	0	H	108
773	0	S	108
774	0	L	108
775	0	M	108
776	0	P	108
777	0	F	108
778	0	T	108
779	0	R	108
781	0	A	108
782	0	T	108
783	0	T	108
785	0	S	108
786	0	T	108
789	0	Y	108
791	0	R	108
792	0	Q	108
793	0	G	108
794	0	E	108
798	0	N	108
799	0	V	108
800	0	H	108
801	0	F	108
802	0	Q	108
803	0	L	108
804	0	G	108
805	0	D	108
806	0	M	108
807	0	A	108
808	0	F	108
809	0	A	108
810	0	R	108
811	0	S	108
812	0	S	108
813	0	A	108
814	0	E	108
815	0	D	108
816	0	S	108
817	0	F	108
818	0	Y	108
819	0	E	108
820	0	R	108
821	0	F	108
823	0	E	108
825	0	K	108
826	0	D	108
827	0	Y	108
828	0	R	108
829	0	N	108
830	0	P	108
831	0	G	108
832	0	G	108
833	0	Y	108
834	0	V	108
835	0	K	108
836	0	K	108
837	0	P	108
838	0	R	108
839	0	P	108
840	0	L	108
841	0	V	108
842	0	T	108
843	0	A	108
844	0	E	108
845	0	R	108
847	0	G	108
848	0	L	108
849	0	G	108
850	0	E	108
851	0	R	108
852	0	P	108
853	0	G	108
855	0	A	108
856	0	L	108
857	0	M	108
858	0	V	108
859	0	P	108
860	0	T	108
862	0	G	108
863	0	A	108
865	0	L	108
866	0	P	108
867	0	G	108
868	0	S	108
869	0	S	108
870	0	T	108
871	0	G	108
872	0	P	108
873	0	G	108
875	0	T	108
876	0	K	108
877	0	T	108
878	0	E	108
879	0	K	108
880	0	V	108
881	0	S	108
882	0	L	108
883	0	P	108
884	0	F	108
885	0	I	108
886	0	P	108
887	0	P	108
888	0	M	108
889	0	P	108
890	0	G	108
891	0	A	108
892	0	C	108
893	0	W	108
894	0	D	108
895	0	E	108
896	0	R	108
897	0	P	108
898	0	L	108
899	0	C	108
900	0	Y	108
901	0	E	108
902	0	D	108
903	0	D	108
904	0	I	108
905	0	W	108
906	0	C	108
907	0	K	108
908	0	K	108
909	0	P	108
910	0	Y	108
911	0	T	108
912	0	D	108
913	0	C	108
914	0	S	108
916	0	M	108
917	0	S	108
918	0	E	108
919	0	K	108
920	0	N	108
921	0	N	108
922	0	L	108
923	0	G	108
924	0	A	108
925	0	W	108
926	0	A	108
927	0	L	108
928	0	V	108
930	0	P	108
931	0	P	108
932	0	P	108
933	0	Q	108
936	0	F	108
937	0	R	108
938	0	M	108
939	0	Q	108
940	0	P	108
941	0	Q	108
942	0	V	108
943	0	G	108
944	0	P	108
945	0	P	108
946	0	P	108
947	0	A	108
948	0	D	108
950	0	D	108
951	0	Q	108
952	0	R	108
953	0	T	108
954	0	F	108
955	0	L	108
956	0	P	108
958	0	A	108
959	0	L	108
960	0	N	108
961	0	Q	108
962	0	Y	108
964	0	M	108
966	0	T	108
967	0	V	108
968	0	S	108
969	0	Y	108
970	0	T	108
971	0	M	108
972	0	E	108
973	0	W	108
974	0	V	108
975	0	C	108
976	0	E	108
977	0	P	108
978	0	R	108
979	0	K	108
980	0	H	108
981	0	T	108
982	0	R	108
983	0	R	108
984	0	H	108
985	0	N	108
986	0	L	108
987	0	E	108
988	0	P	108
989	0	P	108
991	0	P	108
992	0	M	108
993	0	P	108
994	0	Y	108
995	0	T	108
996	0	E	108
997	0	S	108
998	0	G	108
999	0	D	108
1000	0	P	108
1001	0	P	108
1002	0	F	108
1003	0	L	108
1004	0	L	108
1005	0	T	108
1006	0	R	108
1007	0	S	108
1011	0	N	108
1012	0	D	108
1013	0	Y	108
1014	0	P	108
1015	0	R	108
1016	0	Y	108
1017	0	S	108
1018	0	L	108
1019	0	P	108
1020	0	V	108
1021	0	E	108
1022	0	A	108
1023	0	F	108
1024	0	R	108
1025	0	P	108
1026	0	E	108
1027	0	G	108
1028	0	R	108
1029	0	A	108
1030	0	H	108
1032	0	V	108
1033	0	*	108

## Sheet: Antibody Epitopes of PPV2
Start	End	Predicted Antigenic Epitopes	Length
192	280	DASYKAEEEDRSKAIQDPRINDPGSESGEQPQPAPEERPAESAEAAGPGSDGQSGRADTGAGRERDSPSTEVGGSDGPESDGKGGGLTL	89
377	422	DKVLPPDPPVQSEGEESQKRPREVEDPPESANSAPQVPPAQKPRLD	46
283	311	YRYVGPGNPLDAGEPRGPVDAIAKKHDER	29
978	1002	RKHTRRHNLEPPPPMPYTESGDPPF	25
457	480	QSADSTQQQPQGHGGGPRASGHWR	24
820	843	RFEEDKDYRNPGGYVKKPRPLVTA	24
426	446	YFWTDEEEGAGEGSGDDEGGG	21
712	729	QDGSDAPTFYQPQGTDLD	18
637	653	WDHANGTTKYRVHPSAD	17
863	879	AHLPGSSTGPGTTKTEK	17
1	16	MSAADAWKPGDRPPLE	16
781	796	ATTISTQNYNRQGEVE	16
166	180	GYRPQPPKGSPWGTW	15
575	588	HQTNNETNVHDSGT	14
27	38	WGDRRNNSGGRR	12
845	856	REGLGERPGDAL	12
940	951	PQVGPPPADLDQ	12
515	525	TSKFDSEPGMG	11
761	771	IAYGDPTSNNR	11
113	122	DYREDPEIDS	10
735	744	FIPGPRPCLP	10
885	894	IPPMPGACWD	10
1008	1017	HASNDYPRYS	10
88	96	HQTSKGDEL	9
337	345	LADAEEAGK	9
542	550	FTPSDWQEL	9
607	615	HAQEGNPGA	9
680	688	PSLEPKRLG	9
1022	1030	AFRPEGRAH	9

## Sheet: Entropy of PPV3
Position	Entropy	Unique bases	Frequency
622	0.747675	A|S|V	29|1|17
426	0.735311	T|V|A	30|16|1
620	0.488375	S|A	38|9
329	0.338886	S|N	42|5
383	0.291067	I|V	43|4
901	0.291067	D|E	43|4
31	0.278006	S|T|L	44|2|1
207	0.237378	S|R	44|3
578	0.237378	S|F	44|3
397	0.205471	D|H|G	45|1|1
26	0.175975	V|D	45|2
28	0.175975	P|S	45|2
29	0.175975	E|G	45|2
332	0.175975	L|R	45|2
417	0.175975	V|A	45|2
588	0.175975	P|L	45|2
696	0.175975	N|D	45|2
20	0.102967	E|D	46|1
24	0.102967	P|S	46|1
42	0.102967	L|P	46|1
47	0.102967	T|I	46|1
55	0.102967	F|S	46|1
67	0.102967	A|S	46|1
79	0.102967	L|S	46|1
89	0.102967	I|T	46|1
91	0.102967	T|I	46|1
94	0.102967	R|K	46|1
128	0.102967	P|S	46|1
142	0.102967	K|E	46|1
143	0.102967	D|V	46|1
166	0.102967	E|D	46|1
169	0.102967	K|E	46|1
187	0.102967	D|G	46|1
193	0.102967	D|N	46|1
200	0.102967	D|G	46|1
222	0.102967	V|A	46|1
244	0.102967	D|N	46|1
245	0.102967	E|K	46|1
258	0.102967	L|P	46|1
285	0.102967	E|Q	46|1
289	0.102967	D|G	46|1
290	0.102967	N|S	46|1
306	0.102967	A|T	46|1
312	0.102967	D|G	46|1
330	0.102967	Q|P	46|1
344	0.102967	R|S	46|1
348	0.102967	G|D	46|1
361	0.102967	P|A	46|1
399	0.102967	T|R	46|1
400	0.102967	I|V	46|1
402	0.102967	T|A	46|1
409	0.102967	M|T	46|1
414	0.102967	G|D	46|1
415	0.102967	G|V	46|1
416	0.102967	Y|S	46|1
469	0.102967	K|R	46|1
478	0.102967	I|F	46|1
504	0.102967	S|R	46|1
511	0.102967	P|S	46|1
519	0.102967	D|G	46|1
524	0.102967	H|Q	46|1
525	0.102967	L|M	46|1
545	0.102967	D|G	46|1
606	0.102967	I|S	46|1
619	0.102967	N|S	46|1
627	0.102967	R|S	46|1
651	0.102967	D|N	46|1
661	0.102967	V|A	46|1
673	0.102967	R|H	46|1
677	0.102967	G|S	46|1
685	0.102967	S|G	46|1
689	0.102967	E|G	46|1
699	0.102967	A|D	46|1
723	0.102967	E|K	46|1
750	0.102967	T|A	46|1
756	0.102967	H|R	46|1
775	0.102967	Y|C	46|1
788	0.102967	W|R	46|1
789	0.102967	N|S	46|1
800	0.102967	W|R	46|1
806	0.102967	T|I	46|1
810	0.102967	F|S	46|1
866	0.102967	W|R	46|1
888	0.102967	T|A	46|1
890	0.102967	S|P	46|1
893	0.102967	M|I	46|1
907	0.102967	P|S	46|1
1	0	M	47
2	0	T	47
3	0	A	47
4	0	A	47
5	0	D	47
6	0	A	47
7	0	F	47
8	0	K	47
9	0	P	47
10	0	G	47
11	0	Q	47
12	0	P	47
13	0	F	47
14	0	P	47
15	0	L	47
16	0	D	47
17	0	T	47
18	0	L	47
19	0	M	47
21	0	K	47
22	0	L	47
23	0	T	47
25	0	D	47
27	0	G	47
30	0	P	47
32	0	S	47
33	0	W	47
34	0	S	47
35	0	R	47
36	0	R	47
37	0	M	47
38	0	G	47
39	0	G	47
40	0	G	47
41	0	Y	47
43	0	A	47
44	0	S	47
45	0	L	47
46	0	G	47
48	0	G	47
49	0	L	47
50	0	V	47
51	0	F	47
52	0	K	47
53	0	Q	47
54	0	A	47
56	0	S	47
57	0	H	47
58	0	V	47
59	0	D	47
60	0	K	47
61	0	F	47
62	0	I	47
63	0	R	47
64	0	K	47
65	0	L	47
66	0	P	47
68	0	K	47
69	0	V	47
70	0	Y	47
71	0	P	47
72	0	V	47
73	0	K	47
74	0	Q	47
75	0	F	47
76	0	A	47
77	0	Q	47
78	0	Q	47
80	0	M	47
81	0	N	47
82	0	Y	47
83	0	W	47
84	0	R	47
85	0	K	47
86	0	S	47
87	0	T	47
88	0	D	47
90	0	K	47
92	0	I	47
93	0	G	47
95	0	F	47
96	0	F	47
97	0	M	47
98	0	D	47
99	0	L	47
100	0	V	47
101	0	R	47
102	0	L	47
103	0	L	47
104	0	I	47
105	0	L	47
106	0	V	47
107	0	A	47
108	0	P	47
109	0	E	47
110	0	P	47
111	0	A	47
112	0	K	47
113	0	A	47
114	0	K	47
115	0	L	47
116	0	R	47
117	0	Q	47
118	0	S	47
119	0	A	47
120	0	L	47
121	0	N	47
122	0	L	47
123	0	G	47
124	0	D	47
125	0	F	47
126	0	H	47
127	0	R	47
129	0	P	47
130	0	N	47
131	0	P	47
132	0	A	47
133	0	V	47
134	0	L	47
135	0	L	47
136	0	D	47
137	0	L	47
138	0	H	47
139	0	K	47
140	0	F	47
141	0	A	47
144	0	A	47
145	0	V	47
146	0	V	47
147	0	P	47
148	0	S	47
149	0	A	47
150	0	E	47
151	0	D	47
152	0	I	47
153	0	K	47
154	0	I	47
155	0	F	47
156	0	F	47
157	0	E	47
158	0	E	47
159	0	S	47
160	0	V	47
161	0	S	47
162	0	P	47
163	0	W	47
164	0	S	47
165	0	E	47
167	0	D	47
168	0	K	47
170	0	I	47
171	0	L	47
172	0	K	47
173	0	Q	47
174	0	I	47
175	0	E	47
176	0	G	47
177	0	Q	47
178	0	F	47
179	0	Q	47
180	0	E	47
181	0	I	47
182	0	F	47
183	0	H	47
184	0	P	47
185	0	P	47
186	0	T	47
188	0	T	47
189	0	E	47
190	0	D	47
191	0	G	47
192	0	A	47
194	0	S	47
195	0	Y	47
196	0	G	47
197	0	G	47
198	0	N	47
199	0	S	47
201	0	Q	47
202	0	G	47
203	0	T	47
204	0	G	47
205	0	S	47
206	0	L	47
208	0	E	47
209	0	P	47
210	0	D	47
211	0	L	47
212	0	E	47
213	0	R	47
214	0	P	47
215	0	P	47
216	0	E	47
217	0	R	47
218	0	P	47
219	0	G	47
220	0	I	47
221	0	L	47
223	0	P	47
224	0	G	47
225	0	Y	47
226	0	N	47
227	0	Y	47
228	0	V	47
229	0	G	47
230	0	P	47
231	0	G	47
232	0	N	47
233	0	P	47
234	0	L	47
235	0	D	47
236	0	N	47
237	0	A	47
238	0	P	47
239	0	A	47
240	0	K	47
241	0	G	47
242	0	P	47
243	0	V	47
246	0	A	47
247	0	A	47
248	0	K	47
249	0	H	47
250	0	H	47
251	0	D	47
252	0	E	47
253	0	R	47
254	0	Y	47
255	0	D	47
256	0	E	47
257	0	M	47
259	0	R	47
260	0	H	47
261	0	G	47
262	0	D	47
263	0	L	47
264	0	P	47
265	0	Y	47
266	0	I	47
267	0	H	47
268	0	G	47
269	0	R	47
270	0	G	47
271	0	A	47
272	0	D	47
273	0	R	47
274	0	L	47
275	0	M	47
276	0	N	47
277	0	K	47
278	0	E	47
279	0	I	47
280	0	E	47
281	0	R	47
282	0	A	47
283	0	E	47
284	0	Q	47
286	0	G	47
287	0	K	47
288	0	I	47
291	0	P	47
292	0	V	47
293	0	D	47
294	0	A	47
295	0	L	47
296	0	V	47
297	0	G	47
298	0	N	47
299	0	A	47
300	0	I	47
301	0	R	47
302	0	G	47
303	0	I	47
304	0	W	47
305	0	E	47
307	0	K	47
308	0	E	47
309	0	T	47
310	0	L	47
311	0	G	47
313	0	I	47
314	0	A	47
315	0	D	47
316	0	V	47
317	0	Q	47
318	0	L	47
319	0	S	47
320	0	Q	47
321	0	V	47
322	0	L	47
323	0	P	47
324	0	P	47
325	0	D	47
326	0	P	47
327	0	P	47
328	0	T	47
331	0	V	47
333	0	P	47
334	0	G	47
335	0	S	47
336	0	S	47
337	0	E	47
338	0	D	47
339	0	A	47
340	0	P	47
341	0	S	47
342	0	P	47
343	0	K	47
345	0	Q	47
346	0	R	47
347	0	A	47
349	0	T	47
350	0	P	47
351	0	D	47
352	0	S	47
353	0	V	47
354	0	P	47
355	0	T	47
356	0	P	47
357	0	G	47
358	0	N	47
359	0	P	47
360	0	S	47
362	0	A	47
363	0	P	47
364	0	I	47
365	0	A	47
366	0	D	47
367	0	P	47
368	0	A	47
369	0	T	47
370	0	I	47
371	0	M	47
372	0	A	47
373	0	A	47
374	0	P	47
375	0	V	47
376	0	T	47
377	0	G	47
378	0	A	47
379	0	T	47
380	0	G	47
381	0	G	47
382	0	G	47
384	0	K	47
385	0	V	47
386	0	K	47
387	0	A	47
388	0	Q	47
389	0	W	47
390	0	L	47
391	0	G	47
392	0	G	47
393	0	T	47
394	0	H	47
395	0	F	47
396	0	S	47
398	0	N	47
401	0	V	47
403	0	S	47
404	0	H	47
405	0	T	47
406	0	R	47
407	0	T	47
408	0	S	47
410	0	L	47
411	0	A	47
412	0	D	47
413	0	R	47
418	0	P	47
419	0	V	47
420	0	Y	47
421	0	R	47
422	0	S	47
423	0	G	47
424	0	S	47
425	0	H	47
427	0	S	47
428	0	D	47
429	0	R	47
430	0	Q	47
431	0	P	47
432	0	V	47
433	0	M	47
434	0	G	47
435	0	M	47
436	0	R	47
437	0	T	47
438	0	P	47
439	0	Y	47
440	0	S	47
441	0	Y	47
442	0	I	47
443	0	D	47
444	0	V	47
445	0	N	47
446	0	A	47
447	0	I	47
448	0	S	47
449	0	A	47
450	0	H	47
451	0	L	47
452	0	T	47
453	0	P	47
454	0	R	47
455	0	D	47
456	0	F	47
457	0	Q	47
458	0	Q	47
459	0	L	47
460	0	L	47
461	0	D	47
462	0	E	47
463	0	Y	47
464	0	E	47
465	0	E	47
466	0	I	47
467	0	R	47
468	0	P	47
470	0	K	47
471	0	L	47
472	0	V	47
473	0	I	47
474	0	G	47
475	0	I	47
476	0	S	47
477	0	G	47
479	0	V	47
480	0	I	47
481	0	K	47
482	0	D	47
483	0	V	47
484	0	S	47
485	0	V	47
486	0	T	47
487	0	T	47
488	0	T	47
489	0	G	47
490	0	T	47
491	0	T	47
492	0	V	47
493	0	S	47
494	0	D	47
495	0	S	47
496	0	A	47
497	0	S	47
498	0	G	47
499	0	G	47
500	0	I	47
501	0	T	47
502	0	V	47
503	0	F	47
505	0	D	47
506	0	D	47
507	0	A	47
508	0	Y	47
509	0	D	47
510	0	Y	47
512	0	Y	47
513	0	V	47
514	0	L	47
515	0	G	47
516	0	H	47
517	0	N	47
518	0	Q	47
520	0	T	47
521	0	L	47
522	0	P	47
523	0	G	47
526	0	P	47
527	0	G	47
528	0	E	47
529	0	N	47
530	0	Y	47
531	0	V	47
532	0	L	47
533	0	P	47
534	0	Q	47
535	0	Y	47
536	0	G	47
537	0	Y	47
538	0	L	47
539	0	T	47
540	0	R	47
541	0	G	47
542	0	R	47
543	0	E	47
544	0	F	47
546	0	K	47
547	0	G	47
548	0	T	47
549	0	D	47
550	0	I	47
551	0	V	47
552	0	G	47
553	0	I	47
554	0	A	47
555	0	D	47
556	0	H	47
557	0	R	47
558	0	S	47
559	0	E	47
560	0	L	47
561	0	Y	47
562	0	F	47
563	0	L	47
564	0	E	47
565	0	H	47
566	0	H	47
567	0	D	47
568	0	A	47
569	0	E	47
570	0	C	47
571	0	L	47
572	0	G	47
573	0	S	47
574	0	G	47
575	0	D	47
576	0	T	47
577	0	W	47
579	0	H	47
580	0	A	47
581	0	Y	47
582	0	E	47
583	0	F	47
584	0	P	47
585	0	S	47
586	0	D	47
587	0	L	47
589	0	F	47
590	0	R	47
591	0	R	47
592	0	L	47
593	0	T	47
594	0	T	47
595	0	P	47
596	0	N	47
597	0	Q	47
598	0	S	47
599	0	L	47
600	0	Y	47
601	0	A	47
602	0	R	47
603	0	H	47
604	0	N	47
605	0	P	47
607	0	P	47
608	0	P	47
609	0	S	47
610	0	R	47
611	0	L	47
612	0	A	47
613	0	I	47
614	0	M	47
615	0	T	47
616	0	G	47
617	0	V	47
618	0	D	47
621	0	G	47
623	0	P	47
624	0	K	47
625	0	W	47
626	0	K	47
628	0	P	47
629	0	A	47
630	0	G	47
631	0	E	47
632	0	D	47
633	0	V	47
634	0	G	47
635	0	K	47
636	0	H	47
637	0	P	47
638	0	L	47
639	0	N	47
640	0	Y	47
641	0	V	47
642	0	P	47
643	0	G	47
644	0	P	47
645	0	S	47
646	0	V	47
647	0	M	47
648	0	M	47
649	0	P	47
650	0	T	47
652	0	S	47
653	0	Q	47
654	0	I	47
655	0	R	47
656	0	N	47
657	0	T	47
658	0	D	47
659	0	F	47
660	0	R	47
662	0	P	47
663	0	L	47
664	0	A	47
665	0	I	47
666	0	G	47
667	0	N	47
668	0	P	47
669	0	V	47
670	0	T	47
671	0	G	47
672	0	D	47
674	0	Y	47
675	0	S	47
676	0	V	47
678	0	P	47
679	0	L	47
680	0	V	47
681	0	H	47
682	0	Q	47
683	0	P	47
684	0	W	47
686	0	I	47
687	0	R	47
688	0	T	47
690	0	E	47
691	0	G	47
692	0	K	47
693	0	S	47
694	0	P	47
695	0	P	47
697	0	N	47
698	0	F	47
700	0	V	47
701	0	H	47
702	0	S	47
703	0	Y	47
704	0	L	47
705	0	G	47
706	0	G	47
707	0	V	47
708	0	A	47
709	0	Y	47
710	0	T	47
711	0	R	47
712	0	R	47
713	0	R	47
714	0	H	47
715	0	E	47
716	0	E	47
717	0	S	47
718	0	Y	47
719	0	T	47
720	0	G	47
721	0	H	47
722	0	T	47
724	0	E	47
725	0	M	47
726	0	D	47
727	0	G	47
728	0	S	47
729	0	V	47
730	0	T	47
731	0	N	47
732	0	P	47
733	0	S	47
734	0	R	47
735	0	V	47
736	0	V	47
737	0	V	47
738	0	N	47
739	0	E	47
740	0	V	47
741	0	D	47
742	0	M	47
743	0	A	47
744	0	A	47
745	0	P	47
746	0	H	47
747	0	V	47
748	0	G	47
749	0	H	47
751	0	F	47
752	0	M	47
753	0	V	47
754	0	P	47
755	0	G	47
757	0	T	47
758	0	R	47
759	0	V	47
760	0	D	47
761	0	G	47
762	0	S	47
763	0	G	47
764	0	S	47
765	0	G	47
766	0	S	47
767	0	D	47
768	0	T	47
769	0	V	47
770	0	Y	47
771	0	D	47
772	0	P	47
773	0	K	47
774	0	L	47
776	0	Q	47
777	0	E	47
778	0	P	47
779	0	I	47
780	0	F	47
781	0	P	47
782	0	L	47
783	0	F	47
784	0	P	47
785	0	A	47
786	0	A	47
787	0	V	47
790	0	P	47
791	0	N	47
792	0	P	47
793	0	L	47
794	0	T	47
795	0	Y	47
796	0	D	47
797	0	C	47
798	0	Q	47
799	0	I	47
801	0	T	47
802	0	K	47
803	0	I	47
804	0	P	47
805	0	D	47
807	0	E	47
808	0	C	47
809	0	R	47
811	0	F	47
812	0	A	47
813	0	Q	47
814	0	Y	47
815	0	P	47
816	0	L	47
817	0	L	47
818	0	G	47
819	0	G	47
820	0	W	47
821	0	G	47
822	0	M	47
823	0	D	47
824	0	A	47
825	0	P	47
826	0	P	47
827	0	P	47
828	0	M	47
829	0	V	47
830	0	F	47
831	0	L	47
832	0	K	47
833	0	M	47
834	0	R	47
835	0	S	47
836	0	Q	47
837	0	P	47
838	0	G	47
839	0	P	47
840	0	P	47
841	0	P	47
842	0	G	47
843	0	G	47
844	0	A	47
845	0	H	47
846	0	T	47
847	0	V	47
848	0	P	47
849	0	N	47
850	0	S	47
851	0	N	47
852	0	L	47
853	0	N	47
854	0	Q	47
855	0	Y	47
856	0	A	47
857	0	I	47
858	0	F	47
859	0	H	47
860	0	L	47
861	0	H	47
862	0	Y	47
863	0	T	47
864	0	I	47
865	0	E	47
867	0	E	47
868	0	V	47
869	0	K	47
870	0	R	47
871	0	R	47
872	0	R	47
873	0	R	47
874	0	S	47
875	0	R	47
876	0	R	47
877	0	H	47
878	0	N	47
879	0	P	47
880	0	E	47
881	0	K	47
882	0	P	47
883	0	A	47
884	0	P	47
885	0	F	47
886	0	P	47
887	0	T	47
889	0	D	47
891	0	G	47
892	0	R	47
894	0	P	47
895	0	F	47
896	0	M	47
897	0	L	47
898	0	A	47
899	0	N	47
900	0	D	47
902	0	R	47
903	0	D	47
904	0	P	47
905	0	N	47
906	0	V	47
908	0	V	47
909	0	Y	47
910	0	E	47
911	0	V	47
912	0	P	47
913	0	S	47
914	0	D	47
915	0	Q	47
916	0	W	47
917	0	V	47
918	0	A	47
919	0	Q	47
920	0	N	47
921	0	F	47
922	0	S	47
923	0	R	47
924	0	K	47
925	0	L	47
926	0	*	47

## Sheet: Antibody Epitopes of PPV3
Start	End	Predicted Antigenic Epitopes	Length
321	370	VLPPDPPTSQVLPGSSEDAPSPKRQRAGTPDSVPTPGNPSPAPIADPATI	50
182	221	FHPPTDTEDGADSYGGNSDQGTGSLSEPDLERPPERPGIL	40
617	656	VDNSGVPKWKRPAGEDVGKHPLNYVPGPSVMMPTDSQIRN	40
226	253	NYVGPGNPLDNAPAKGPVDEAAKHHDER	28
414	434	GGYVPVYRSGSHVSDRQPVMG	21
712	732	RRHEESYTGHTEEMDGSVTNP	21
756	775	HTRVDGSGSGSDTVYDPKLY	20
873	892	RSRRHNPEKPAPFPTTDSGR	20
899	917	NDDRDPNVPVYEVPSDQWV	19
835	852	SQPGPPPGGAHTVPNSNL	18
279	294	IERAEQEGKIDNPVDA	16
23	37	TPDVGPEPSSWSRRM	15
485	498	VTTTGTTVSDSASG	14
685	698	SIRTEEGKSPPNNF	14
516	528	HNQDTLPGHLPGE	13
4	14	ADAFKPGQPFP	11
570	580	CLGSGDTWSHA	11
666	676	GNPVTGDRYSV	11
160	169	VSPWSEEDKK	10
375	384	VTGATGGGVK	10
592	601	LTTPNQSLYA	10

## Sheet: Entropy of PPV4
Position	Entropy	Unique bases	Frequency
455	0.766352	Q|D|E	19|3|4
460	0.617242	K|R	18|8
722	0.357627	Q|P	23|3
568	0.324508	I|M|V	24|1|1
103	0.271189	D|N	2|24
178	0.271189	S|P	24|2
191	0.271189	D|N	24|2
457	0.271189	T|A	24|2
458	0.271189	T|S	2|24
469	0.271189	I|V	24|2
34	0.163024	S|N	25|1
78	0.163024	H|R	25|1
105	0.163024	H|R	25|1
111	0.163024	S|C	25|1
124	0.163024	E|D	25|1
145	0.163024	T|S	25|1
153	0.163024	K|S	25|1
154	0.163024	G|W	25|1
237	0.163024	H|Q	25|1
251	0.163024	C|G	1|25
343	0.163024	T|A	25|1
368	0.163024	N|S	25|1
370	0.163024	N|T	25|1
454	0.163024	R|K	25|1
459	0.163024	F|Y	25|1
462	0.163024	Y|C	25|1
464	0.163024	D|N	25|1
488	0.163024	P|I	25|1
507	0.163024	T|N	25|1
540	0.163024	V|A	25|1
542	0.163024	N|D	25|1
565	0.163024	P|A	25|1
591	0.163024	V|G	25|1
612	0.163024	I|T	25|1
717	0.163024	V|D	25|1
720	0.163024	A|T	25|1
1	0	M	26
2	0	Q	26
3	0	K	26
4	0	H	26
5	0	G	26
6	0	H	26
7	0	W	26
8	0	P	26
9	0	H	26
10	0	L	26
11	0	W	26
12	0	A	26
13	0	P	26
14	0	F	26
15	0	V	26
16	0	D	26
17	0	R	26
18	0	Q	26
19	0	M	26
20	0	S	26
21	0	Q	26
22	0	E	26
23	0	I	26
24	0	Q	26
25	0	Q	26
26	0	V	26
27	0	L	26
28	0	K	26
29	0	G	26
30	0	S	26
31	0	T	26
32	0	K	26
33	0	L	26
35	0	Q	26
36	0	K	26
37	0	L	26
38	0	L	26
39	0	A	26
40	0	N	26
41	0	F	26
42	0	I	26
43	0	I	26
44	0	A	26
45	0	L	26
46	0	W	26
47	0	R	26
48	0	A	26
49	0	K	26
50	0	E	26
51	0	K	26
52	0	I	26
53	0	G	26
54	0	A	26
55	0	P	26
56	0	I	26
57	0	Y	26
58	0	E	26
59	0	I	26
60	0	V	26
61	0	K	26
62	0	G	26
63	0	V	26
64	0	F	26
65	0	P	26
66	0	S	26
67	0	V	26
68	0	D	26
69	0	K	26
70	0	K	26
71	0	T	26
72	0	V	26
73	0	E	26
74	0	S	26
75	0	L	26
76	0	L	26
77	0	P	26
79	0	P	26
80	0	D	26
81	0	P	26
82	0	I	26
83	0	P	26
84	0	A	26
85	0	P	26
86	0	P	26
87	0	S	26
88	0	S	26
89	0	P	26
90	0	Q	26
91	0	R	26
92	0	G	26
93	0	S	26
94	0	K	26
95	0	R	26
96	0	A	26
97	0	S	26
98	0	P	26
99	0	P	26
100	0	Q	26
101	0	S	26
102	0	P	26
104	0	A	26
106	0	D	26
107	0	E	26
108	0	D	26
109	0	T	26
110	0	M	26
112	0	G	26
113	0	H	26
114	0	K	26
115	0	R	26
116	0	Q	26
117	0	K	26
118	0	T	26
119	0	M	26
120	0	E	26
121	0	V	26
122	0	E	26
123	0	S	26
125	0	C	26
126	0	D	26
127	0	K	26
128	0	S	26
129	0	L	26
130	0	L	26
131	0	C	26
132	0	P	26
133	0	T	26
134	0	Q	26
135	0	N	26
136	0	A	26
137	0	G	26
138	0	A	26
139	0	D	26
140	0	F	26
141	0	E	26
142	0	L	26
143	0	C	26
144	0	G	26
146	0	G	26
147	0	G	26
148	0	G	26
149	0	A	26
150	0	T	26
151	0	N	26
152	0	E	26
155	0	T	26
156	0	W	26
157	0	V	26
158	0	G	26
159	0	G	26
160	0	T	26
161	0	Q	26
162	0	F	26
163	0	T	26
164	0	D	26
165	0	T	26
166	0	S	26
167	0	I	26
168	0	R	26
169	0	T	26
170	0	F	26
171	0	G	26
172	0	T	26
173	0	R	26
174	0	R	26
175	0	C	26
176	0	V	26
177	0	L	26
179	0	A	26
180	0	F	26
181	0	P	26
182	0	D	26
183	0	T	26
184	0	Y	26
185	0	C	26
186	0	S	26
187	0	M	26
188	0	M	26
189	0	S	26
190	0	G	26
192	0	A	26
193	0	I	26
194	0	P	26
195	0	S	26
196	0	I	26
197	0	I	26
198	0	F	26
199	0	N	26
200	0	T	26
201	0	P	26
202	0	W	26
203	0	Y	26
204	0	Y	26
205	0	Y	26
206	0	D	26
207	0	L	26
208	0	N	26
209	0	I	26
210	0	M	26
211	0	S	26
212	0	C	26
213	0	H	26
214	0	F	26
215	0	S	26
216	0	P	26
217	0	S	26
218	0	A	26
219	0	F	26
220	0	Q	26
221	0	T	26
222	0	L	26
223	0	I	26
224	0	E	26
225	0	D	26
226	0	Y	26
227	0	D	26
228	0	A	26
229	0	F	26
230	0	R	26
231	0	P	26
232	0	R	26
233	0	S	26
234	0	L	26
235	0	T	26
236	0	V	26
238	0	L	26
239	0	K	26
240	0	E	26
241	0	L	26
242	0	V	26
243	0	I	26
244	0	K	26
245	0	D	26
246	0	V	26
247	0	C	26
248	0	Q	26
249	0	Q	26
250	0	Q	26
252	0	L	26
253	0	Q	26
254	0	A	26
255	0	E	26
256	0	Q	26
257	0	V	26
258	0	S	26
259	0	D	26
260	0	N	26
261	0	N	26
262	0	S	26
263	0	A	26
264	0	T	26
265	0	L	26
266	0	L	26
267	0	A	26
268	0	F	26
269	0	E	26
270	0	D	26
271	0	V	26
272	0	N	26
273	0	Y	26
274	0	E	26
275	0	L	26
276	0	P	26
277	0	Y	26
278	0	V	26
279	0	L	26
280	0	G	26
281	0	G	26
282	0	G	26
283	0	Q	26
284	0	V	26
285	0	S	26
286	0	V	26
287	0	P	26
288	0	G	26
289	0	H	26
290	0	L	26
291	0	P	26
292	0	G	26
293	0	Q	26
294	0	P	26
295	0	Y	26
296	0	Q	26
297	0	L	26
298	0	P	26
299	0	K	26
300	0	Y	26
301	0	S	26
302	0	Y	26
303	0	R	26
304	0	T	26
305	0	V	26
306	0	G	26
307	0	K	26
308	0	P	26
309	0	D	26
310	0	P	26
311	0	N	26
312	0	S	26
313	0	G	26
314	0	F	26
315	0	V	26
316	0	P	26
317	0	G	26
318	0	R	26
319	0	N	26
320	0	T	26
321	0	H	26
322	0	P	26
323	0	D	26
324	0	Q	26
325	0	G	26
326	0	P	26
327	0	G	26
328	0	H	26
329	0	P	26
330	0	K	26
331	0	A	26
332	0	S	26
333	0	K	26
334	0	T	26
335	0	I	26
336	0	W	26
337	0	Y	26
338	0	S	26
339	0	Q	26
340	0	Y	26
341	0	L	26
342	0	E	26
344	0	Q	26
345	0	D	26
346	0	T	26
347	0	E	26
348	0	F	26
349	0	Y	26
350	0	I	26
351	0	L	26
352	0	E	26
353	0	N	26
354	0	H	26
355	0	K	26
356	0	A	26
357	0	T	26
358	0	I	26
359	0	L	26
360	0	H	26
361	0	S	26
362	0	G	26
363	0	N	26
364	0	T	26
365	0	F	26
366	0	S	26
367	0	Q	26
369	0	Y	26
371	0	F	26
372	0	P	26
373	0	D	26
374	0	L	26
375	0	P	26
376	0	F	26
377	0	E	26
378	0	Q	26
379	0	L	26
380	0	T	26
381	0	Q	26
382	0	Y	26
383	0	M	26
384	0	W	26
385	0	D	26
386	0	A	26
387	0	R	26
388	0	R	26
389	0	Q	26
390	0	D	26
391	0	N	26
392	0	P	26
393	0	L	26
394	0	I	26
395	0	D	26
396	0	Q	26
397	0	R	26
398	0	I	26
399	0	Q	26
400	0	V	26
401	0	M	26
402	0	S	26
403	0	R	26
404	0	M	26
405	0	Y	26
406	0	D	26
407	0	D	26
408	0	G	26
409	0	P	26
410	0	Q	26
411	0	K	26
412	0	T	26
413	0	F	26
414	0	A	26
415	0	I	26
416	0	K	26
417	0	V	26
418	0	N	26
419	0	P	26
420	0	Y	26
421	0	I	26
422	0	V	26
423	0	P	26
424	0	F	26
425	0	T	26
426	0	V	26
427	0	K	26
428	0	S	26
429	0	T	26
430	0	S	26
431	0	R	26
432	0	P	26
433	0	A	26
434	0	M	26
435	0	F	26
436	0	L	26
437	0	A	26
438	0	G	26
439	0	G	26
440	0	R	26
441	0	F	26
442	0	K	26
443	0	D	26
444	0	G	26
445	0	D	26
446	0	Y	26
447	0	S	26
448	0	I	26
449	0	T	26
450	0	G	26
451	0	P	26
452	0	G	26
453	0	D	26
456	0	K	26
461	0	Y	26
463	0	N	26
465	0	P	26
466	0	P	26
467	0	W	26
468	0	I	26
470	0	T	26
471	0	R	26
472	0	D	26
473	0	T	26
474	0	Y	26
475	0	L	26
476	0	F	26
477	0	S	26
478	0	S	26
479	0	D	26
480	0	L	26
481	0	A	26
482	0	K	26
483	0	T	26
484	0	E	26
485	0	R	26
486	0	E	26
487	0	Q	26
489	0	G	26
490	0	P	26
491	0	R	26
492	0	Q	26
493	0	G	26
494	0	D	26
495	0	T	26
496	0	V	26
497	0	V	26
498	0	R	26
499	0	T	26
500	0	P	26
501	0	D	26
502	0	G	26
503	0	T	26
504	0	L	26
505	0	I	26
506	0	V	26
508	0	T	26
509	0	N	26
510	0	A	26
511	0	L	26
512	0	A	26
513	0	Y	26
514	0	G	26
515	0	Y	26
516	0	T	26
517	0	T	26
518	0	E	26
519	0	Y	26
520	0	L	26
521	0	K	26
522	0	N	26
523	0	I	26
524	0	P	26
525	0	L	26
526	0	L	26
527	0	S	26
528	0	S	26
529	0	K	26
530	0	Y	26
531	0	H	26
532	0	G	26
533	0	V	26
534	0	E	26
535	0	N	26
536	0	F	26
537	0	R	26
538	0	L	26
539	0	A	26
541	0	E	26
543	0	E	26
544	0	R	26
545	0	G	26
546	0	Y	26
547	0	S	26
548	0	M	26
549	0	P	26
550	0	G	26
551	0	H	26
552	0	P	26
553	0	S	26
554	0	H	26
555	0	I	26
556	0	R	26
557	0	E	26
558	0	T	26
559	0	L	26
560	0	F	26
561	0	R	26
562	0	G	26
563	0	K	26
564	0	L	26
566	0	S	26
567	0	E	26
569	0	R	26
570	0	E	26
571	0	S	26
572	0	T	26
573	0	I	26
574	0	K	26
575	0	S	26
576	0	E	26
577	0	D	26
578	0	Q	26
579	0	R	26
580	0	K	26
581	0	E	26
582	0	I	26
583	0	T	26
584	0	F	26
585	0	P	26
586	0	D	26
587	0	Y	26
588	0	M	26
589	0	G	26
590	0	S	26
592	0	N	26
593	0	E	26
594	0	K	26
595	0	T	26
596	0	T	26
597	0	A	26
598	0	N	26
599	0	L	26
600	0	E	26
601	0	S	26
602	0	Q	26
603	0	I	26
604	0	W	26
605	0	S	26
606	0	Q	26
607	0	I	26
608	0	P	26
609	0	N	26
610	0	T	26
611	0	D	26
613	0	T	26
614	0	E	26
615	0	K	26
616	0	C	26
617	0	T	26
618	0	T	26
619	0	P	26
620	0	P	26
621	0	L	26
622	0	S	26
623	0	I	26
624	0	W	26
625	0	G	26
626	0	M	26
627	0	K	26
628	0	N	26
629	0	P	26
630	0	P	26
631	0	P	26
632	0	M	26
633	0	V	26
634	0	F	26
635	0	L	26
636	0	R	26
637	0	L	26
638	0	L	26
639	0	A	26
640	0	Q	26
641	0	M	26
642	0	G	26
643	0	P	26
644	0	P	26
645	0	R	26
646	0	R	26
647	0	S	26
648	0	A	26
649	0	C	26
650	0	S	26
651	0	G	26
652	0	S	26
653	0	I	26
654	0	P	26
655	0	S	26
656	0	N	26
657	0	T	26
658	0	Y	26
659	0	L	26
660	0	N	26
661	0	Q	26
662	0	Y	26
663	0	C	26
664	0	Q	26
665	0	F	26
666	0	L	26
667	0	L	26
668	0	T	26
669	0	Y	26
670	0	E	26
671	0	M	26
672	0	E	26
673	0	W	26
674	0	D	26
675	0	V	26
676	0	I	26
677	0	K	26
678	0	R	26
679	0	T	26
680	0	R	26
681	0	K	26
682	0	T	26
683	0	V	26
684	0	R	26
685	0	W	26
686	0	N	26
687	0	P	26
688	0	I	26
689	0	P	26
690	0	P	26
691	0	P	26
692	0	Q	26
693	0	I	26
694	0	P	26
695	0	M	26
696	0	G	26
697	0	P	26
698	0	N	26
699	0	N	26
700	0	L	26
701	0	P	26
702	0	V	26
703	0	Y	26
704	0	I	26
705	0	L	26
706	0	N	26
707	0	K	26
708	0	E	26
709	0	G	26
710	0	Q	26
711	0	Y	26
712	0	R	26
713	0	M	26
714	0	P	26
715	0	T	26
716	0	E	26
718	0	W	26
719	0	T	26
721	0	K	26
723	0	R	26
724	0	P	26
725	0	R	26
726	0	H	26
727	0	R	26
728	0	R	26
729	0	*	26

## Sheet: Antibody Epitopes of PPV4
Start	End	Predicted Antigenic Epitopes	Length
75	124	LLPHPDPIPAPPSSPQRGSKRASPPQSPNAHDEDTMSGHKRQKTMEVESE	50
302	333	YRTVGKPDPNSGFVPGRNTHPDQGPGHPKASK	32
143	165	CGTGGGATNEKGTWVGGTQFTDT	23
481	503	AKTEREQPGPRQGDTVVRTPDGT	23
282	300	GQVSVPGHLPGQPYQLPKY	19
565	583	PSEIRESTIKSEDQRKEIT	19
440	457	RFKDGDYSITGPGDREKT	18
683	699	VRWNPIPPPQIPMGPNN	17
606	621	QIPNTDITEKCTTPPL	16
642	657	GPPRRSACSGSIPSNT	16
587	599	YMGSVNEKTTANL	13
251	262	GLQAEQVSDNNS	12
543	554	ERGYSMPGHPSH	12
364	374	TFSQNYNFPDL	11
459	468	FRYYNDPPWI	10

## Sheet: Entropy of PPV5
Position	Entropy	Unique bases	Frequency
599	0.675292	V|I	28|41
303	0.413809	E|D	10|59
176	0.402445	N|I|D	61|1|7
178	0.402445	K|E|R	61|7|1
156	0.358761	A|T	61|8
182	0.295439	I|V	63|6
609	0.295439	M|V	63|6
46	0.26153	E|K|Q	65|2|2
424	0.259966	A|G	64|5
544	0.259966	A|V	64|5
624	0.259966	E|K	64|5
696	0.259966	W|C	64|5
780	0.259966	T|A	64|5
427	0.226611	G|S|V|E	66|1|1|1
151	0.221348	T|A	65|4
531	0.206519	M|V|T	66|2|1
41	0.178845	N|K	66|3
128	0.178845	Q|K	66|3
209	0.151289	S|L|P	67|1|1
432	0.151289	N|E|D	67|1|1
433	0.151289	Q|S|R	67|1|1
741	0.151289	V|A|I	67|1|1
47	0.131198	A|T	67|2
365	0.131198	P|S	67|2
382	0.131198	P|L	67|2
431	0.131198	G|R	67|2
497	0.131198	S|P	67|2
938	0.131198	A|G	67|2
2	0.0757511	S|N	68|1
6	0.0757511	Y|C	68|1
9	0.0757511	N|D	68|1
23	0.0757511	V|A	68|1
32	0.0757511	D|G	68|1
44	0.0757511	C|Y	68|1
58	0.0757511	Q|R	68|1
67	0.0757511	Q|R	68|1
71	0.0757511	N|D	68|1
78	0.0757511	E|V	68|1
80	0.0757511	A|V	68|1
85	0.0757511	K|E	68|1
86	0.0757511	V|A	68|1
93	0.0757511	I|V	68|1
102	0.0757511	L|P	68|1
107	0.0757511	R|G	68|1
124	0.0757511	A|V	68|1
132	0.0757511	I|T	68|1
136	0.0757511	T|A	68|1
140	0.0757511	W|L	68|1
148	0.0757511	A|T	68|1
149	0.0757511	F|L	68|1
152	0.0757511	D|G	68|1
154	0.0757511	E|K	68|1
155	0.0757511	E|V	68|1
158	0.0757511	D|E	68|1
160	0.0757511	E|K	68|1
162	0.0757511	P|S	68|1
168	0.0757511	Q|R	68|1
183	0.0757511	G|S	68|1
190	0.0757511	D|G	68|1
197	0.0757511	E|G	68|1
200	0.0757511	Q|L	68|1
203	0.0757511	K|R	68|1
210	0.0757511	S|N	68|1
225	0.0757511	L|P	68|1
232	0.0757511	I|V	68|1
239	0.0757511	D|N	68|1
240	0.0757511	Q|R	68|1
251	0.0757511	R|C	68|1
254	0.0757511	G|D	68|1
266	0.0757511	N|Y	68|1
277	0.0757511	I|F	68|1
287	0.0757511	H|Q	68|1
288	0.0757511	W|R	68|1
292	0.0757511	W|R	68|1
304	0.0757511	I|V	68|1
308	0.0757511	V|A	68|1
309	0.0757511	K|R	68|1
315	0.0757511	E|G	68|1
338	0.0757511	Y|F	68|1
339	0.0757511	E|G	68|1
340	0.0757511	I|V	68|1
362	0.0757511	K|R	68|1
366	0.0757511	I|T	68|1
404	0.0757511	R|K	68|1
405	0.0757511	C|Y	68|1
406	0.0757511	D|N	68|1
423	0.0757511	M|V	68|1
428	0.0757511	G|M	68|1
429	0.0757511	G|C	68|1
430	0.0757511	G|I	68|1
444	0.0757511	F|L	68|1
449	0.0757511	V|A	68|1
457	0.0757511	C|R	68|1
458	0.0757511	V|A	68|1
461	0.0757511	S|P	68|1
467	0.0757511	C|Y	68|1
469	0.0757511	T|A	68|1
486	0.0757511	Y|H	68|1
490	0.0757511	N|Y	68|1
532	0.0757511	T|A	68|1
557	0.0757511	E|G	68|1
584	0.0757511	C|Y	68|1
593	0.0757511	S|N	68|1
608	0.0757511	D|N	68|1
612	0.0757511	V|A	68|1
628	0.0757511	S|P	68|1
638	0.0757511	F|I	68|1
643	0.0757511	F|L	68|1
652	0.0757511	T|I	68|1
660	0.0757511	R|G	68|1
661	0.0757511	L|P	68|1
666	0.0757511	K|R	68|1
673	0.0757511	M|T	68|1
682	0.0757511	D|G	68|1
706	0.0757511	M|T	68|1
718	0.0757511	Y|H	68|1
743	0.0757511	R|G	68|1
759	0.0757511	Q|R	68|1
762	0.0757511	P|R	68|1
775	0.0757511	T|A	68|1
781	0.0757511	S|N	1|68
787	0.0757511	Q|R	68|1
788	0.0757511	A|V	1|68
791	0.0757511	N|D	68|1
792	0.0757511	I|T	68|1
795	0.0757511	I|M	68|1
797	0.0757511	S|G	68|1
827	0.0757511	I|V	68|1
846	0.0757511	I|T	68|1
850	0.0757511	N|D	68|1
856	0.0757511	S|G	68|1
876	0.0757511	N|D	68|1
894	0.0757511	P|S	68|1
913	0.0757511	C|R	68|1
920	0.0757511	K|R	68|1
940	0.0757511	V|M	68|1
944	0.0757511	K|R	68|1
954	0.0757511	G|V	68|1
963	0.0757511	D|N	68|1
1	0	M	69
3	0	F	69
4	0	S	69
5	0	G	69
7	0	S	69
8	0	K	69
10	0	L	69
11	0	P	69
12	0	P	69
13	0	G	69
14	0	L	69
15	0	E	69
16	0	E	69
17	0	V	69
18	0	T	69
19	0	F	69
20	0	P	69
21	0	F	69
22	0	W	69
24	0	D	69
25	0	F	69
26	0	L	69
27	0	L	69
28	0	A	69
29	0	R	69
30	0	I	69
31	0	A	69
33	0	F	69
34	0	I	69
35	0	N	69
36	0	W	69
37	0	C	69
38	0	G	69
39	0	Y	69
40	0	Y	69
42	0	I	69
43	0	K	69
45	0	P	69
48	0	E	69
49	0	K	69
50	0	V	69
51	0	F	69
52	0	S	69
53	0	I	69
54	0	G	69
55	0	Q	69
56	0	S	69
57	0	T	69
59	0	V	69
60	0	L	69
61	0	L	69
62	0	K	69
63	0	W	69
64	0	P	69
65	0	G	69
66	0	A	69
68	0	G	69
69	0	K	69
70	0	E	69
72	0	R	69
73	0	V	69
74	0	K	69
75	0	N	69
76	0	F	69
77	0	T	69
79	0	A	69
81	0	F	69
82	0	P	69
83	0	Y	69
84	0	M	69
87	0	P	69
88	0	V	69
89	0	R	69
90	0	P	69
91	0	D	69
92	0	N	69
94	0	E	69
95	0	W	69
96	0	I	69
97	0	K	69
98	0	I	69
99	0	H	69
100	0	E	69
101	0	M	69
103	0	H	69
104	0	N	69
105	0	Y	69
106	0	D	69
108	0	Q	69
109	0	I	69
110	0	T	69
111	0	P	69
112	0	Q	69
113	0	T	69
114	0	T	69
115	0	E	69
116	0	N	69
117	0	D	69
118	0	L	69
119	0	L	69
120	0	A	69
121	0	A	69
122	0	I	69
123	0	T	69
125	0	D	69
126	0	F	69
127	0	D	69
129	0	R	69
130	0	E	69
131	0	I	69
133	0	H	69
134	0	P	69
135	0	V	69
137	0	G	69
138	0	E	69
139	0	K	69
141	0	V	69
142	0	F	69
143	0	G	69
144	0	K	69
145	0	K	69
146	0	T	69
147	0	E	69
150	0	A	69
153	0	L	69
157	0	V	69
159	0	E	69
161	0	D	69
163	0	D	69
164	0	T	69
165	0	E	69
166	0	K	69
167	0	K	69
169	0	P	69
170	0	T	69
171	0	D	69
172	0	K	69
173	0	T	69
174	0	Q	69
175	0	S	69
177	0	N	69
179	0	K	69
180	0	G	69
181	0	E	69
184	0	E	69
185	0	K	69
186	0	K	69
187	0	E	69
188	0	E	69
189	0	G	69
191	0	T	69
192	0	P	69
193	0	T	69
194	0	S	69
195	0	N	69
196	0	E	69
198	0	H	69
199	0	H	69
201	0	S	69
202	0	R	69
204	0	L	69
205	0	L	69
206	0	E	69
207	0	H	69
208	0	D	69
211	0	E	69
212	0	E	69
213	0	Q	69
214	0	P	69
215	0	E	69
216	0	E	69
217	0	A	69
218	0	G	69
219	0	H	69
220	0	R	69
221	0	E	69
222	0	Q	69
223	0	K	69
224	0	E	69
226	0	E	69
227	0	D	69
228	0	N	69
229	0	I	69
230	0	E	69
231	0	D	69
233	0	K	69
234	0	H	69
235	0	G	69
236	0	A	69
237	0	G	69
238	0	E	69
241	0	T	69
242	0	G	69
243	0	T	69
244	0	G	69
245	0	I	69
246	0	N	69
247	0	W	69
248	0	P	69
249	0	G	69
250	0	H	69
252	0	Y	69
253	0	T	69
255	0	P	69
256	0	G	69
257	0	N	69
258	0	P	69
259	0	L	69
260	0	P	69
261	0	H	69
262	0	G	69
263	0	A	69
264	0	P	69
265	0	R	69
267	0	E	69
268	0	I	69
269	0	D	69
270	0	L	69
271	0	S	69
272	0	A	69
273	0	A	69
274	0	K	69
275	0	H	69
276	0	D	69
278	0	R	69
279	0	Y	69
280	0	K	69
281	0	Q	69
282	0	Y	69
283	0	S	69
284	0	R	69
285	0	Y	69
286	0	G	69
289	0	P	69
290	0	Y	69
291	0	I	69
293	0	A	69
294	0	P	69
295	0	Y	69
296	0	I	69
297	0	D	69
298	0	K	69
299	0	K	69
300	0	M	69
301	0	Q	69
302	0	E	69
305	0	R	69
306	0	E	69
307	0	I	69
310	0	K	69
311	0	G	69
312	0	L	69
313	0	G	69
314	0	L	69
316	0	G	69
317	0	K	69
318	0	L	69
319	0	L	69
320	0	G	69
321	0	N	69
322	0	L	69
323	0	I	69
324	0	S	69
325	0	A	69
326	0	L	69
327	0	W	69
328	0	Q	69
329	0	A	69
330	0	K	69
331	0	Y	69
332	0	R	69
333	0	L	69
334	0	G	69
335	0	A	69
336	0	P	69
337	0	I	69
341	0	L	69
342	0	K	69
343	0	T	69
344	0	I	69
345	0	L	69
346	0	P	69
347	0	P	69
348	0	K	69
349	0	S	69
350	0	M	69
351	0	P	69
352	0	T	69
353	0	K	69
354	0	E	69
355	0	S	69
356	0	V	69
357	0	E	69
358	0	K	69
359	0	H	69
360	0	L	69
361	0	P	69
363	0	P	69
364	0	L	69
367	0	D	69
368	0	P	69
369	0	P	69
370	0	Q	69
371	0	T	69
372	0	S	69
373	0	L	69
374	0	P	69
375	0	G	69
376	0	A	69
377	0	S	69
378	0	P	69
379	0	P	69
380	0	R	69
381	0	T	69
383	0	D	69
384	0	L	69
385	0	G	69
386	0	G	69
387	0	E	69
388	0	T	69
389	0	G	69
390	0	M	69
391	0	N	69
392	0	E	69
393	0	E	69
394	0	P	69
395	0	P	69
396	0	A	69
397	0	K	69
398	0	R	69
399	0	R	69
400	0	M	69
401	0	T	69
402	0	E	69
403	0	D	69
407	0	S	69
408	0	T	69
409	0	T	69
410	0	R	69
411	0	C	69
412	0	E	69
413	0	T	69
414	0	L	69
415	0	D	69
416	0	T	69
417	0	Q	69
418	0	Y	69
419	0	E	69
420	0	D	69
421	0	S	69
422	0	K	69
425	0	G	69
426	0	G	69
434	0	P	69
435	0	K	69
436	0	S	69
437	0	S	69
438	0	W	69
439	0	I	69
440	0	G	69
441	0	G	69
442	0	A	69
443	0	F	69
445	0	T	69
446	0	D	69
447	0	T	69
448	0	T	69
450	0	T	69
451	0	T	69
452	0	Y	69
453	0	G	69
454	0	T	69
455	0	R	69
456	0	R	69
459	0	L	69
460	0	S	69
462	0	F	69
463	0	P	69
464	0	H	69
465	0	N	69
466	0	Y	69
468	0	T	69
470	0	E	69
471	0	S	69
472	0	G	69
473	0	D	69
474	0	H	69
475	0	I	69
476	0	P	69
477	0	S	69
478	0	L	69
479	0	V	69
480	0	V	69
481	0	C	69
482	0	T	69
483	0	P	69
484	0	W	69
485	0	Y	69
487	0	Y	69
488	0	D	69
489	0	L	69
491	0	I	69
492	0	L	69
493	0	S	69
494	0	A	69
495	0	H	69
496	0	F	69
498	0	P	69
499	0	S	69
500	0	A	69
501	0	W	69
502	0	Q	69
503	0	T	69
504	0	L	69
505	0	L	69
506	0	E	69
507	0	E	69
508	0	Y	69
509	0	D	69
510	0	A	69
511	0	F	69
512	0	K	69
513	0	P	69
514	0	L	69
515	0	K	69
516	0	L	69
517	0	E	69
518	0	V	69
519	0	K	69
520	0	I	69
521	0	K	69
522	0	E	69
523	0	I	69
524	0	V	69
525	0	V	69
526	0	K	69
527	0	D	69
528	0	V	69
529	0	N	69
530	0	N	69
533	0	G	69
534	0	K	69
535	0	Q	69
536	0	C	69
537	0	C	69
538	0	D	69
539	0	T	69
540	0	V	69
541	0	S	69
542	0	D	69
543	0	N	69
545	0	M	69
546	0	A	69
547	0	A	69
548	0	V	69
549	0	L	69
550	0	C	69
551	0	F	69
552	0	E	69
553	0	D	69
554	0	T	69
555	0	H	69
556	0	Y	69
558	0	L	69
559	0	P	69
560	0	Y	69
561	0	V	69
562	0	L	69
563	0	G	69
564	0	G	69
565	0	G	69
566	0	Q	69
567	0	L	69
568	0	T	69
569	0	V	69
570	0	P	69
571	0	G	69
572	0	H	69
573	0	L	69
574	0	P	69
575	0	G	69
576	0	Q	69
577	0	T	69
578	0	Y	69
579	0	E	69
580	0	L	69
581	0	P	69
582	0	K	69
583	0	Y	69
585	0	Y	69
586	0	R	69
587	0	T	69
588	0	V	69
589	0	G	69
590	0	K	69
591	0	P	69
592	0	H	69
594	0	E	69
595	0	M	69
596	0	W	69
597	0	S	69
598	0	P	69
600	0	D	69
601	0	G	69
602	0	S	69
603	0	K	69
604	0	R	69
605	0	A	69
606	0	H	69
607	0	L	69
610	0	P	69
611	0	F	69
613	0	Q	69
614	0	P	69
615	0	T	69
616	0	Q	69
617	0	N	69
618	0	T	69
619	0	E	69
620	0	F	69
621	0	F	69
622	0	I	69
623	0	L	69
625	0	N	69
626	0	R	69
627	0	H	69
629	0	T	69
630	0	I	69
631	0	L	69
632	0	H	69
633	0	T	69
634	0	G	69
635	0	N	69
636	0	E	69
637	0	F	69
639	0	Q	69
640	0	T	69
641	0	Y	69
642	0	D	69
644	0	P	69
645	0	D	69
646	0	L	69
647	0	H	69
648	0	F	69
649	0	E	69
650	0	Q	69
651	0	L	69
653	0	Q	69
654	0	Y	69
655	0	M	69
656	0	W	69
657	0	D	69
658	0	A	69
659	0	R	69
662	0	D	69
663	0	N	69
664	0	P	69
665	0	M	69
667	0	G	69
668	0	Q	69
669	0	R	69
670	0	I	69
671	0	Q	69
672	0	V	69
674	0	K	69
675	0	N	69
676	0	K	69
677	0	P	69
678	0	T	69
679	0	E	69
680	0	N	69
681	0	K	69
683	0	Q	69
684	0	M	69
685	0	F	69
686	0	G	69
687	0	I	69
688	0	R	69
689	0	A	69
690	0	S	69
691	0	S	69
692	0	Y	69
693	0	L	69
694	0	V	69
695	0	P	69
697	0	I	69
698	0	V	69
699	0	N	69
700	0	S	69
701	0	L	69
702	0	N	69
703	0	R	69
704	0	P	69
705	0	A	69
707	0	F	69
708	0	L	69
709	0	Q	69
710	0	G	69
711	0	G	69
712	0	R	69
713	0	L	69
714	0	K	69
715	0	D	69
716	0	G	69
717	0	D	69
719	0	S	69
720	0	I	69
721	0	V	69
722	0	G	69
723	0	P	69
724	0	G	69
725	0	T	69
726	0	R	69
727	0	E	69
728	0	Q	69
729	0	A	69
730	0	T	69
731	0	Y	69
732	0	H	69
733	0	Y	69
734	0	F	69
735	0	N	69
736	0	D	69
737	0	T	69
738	0	P	69
739	0	V	69
740	0	V	69
742	0	E	69
744	0	D	69
745	0	I	69
746	0	Y	69
747	0	K	69
748	0	F	69
749	0	T	69
750	0	T	69
751	0	S	69
752	0	M	69
753	0	L	69
754	0	K	69
755	0	R	69
756	0	E	69
757	0	T	69
758	0	Q	69
760	0	P	69
761	0	G	69
763	0	R	69
764	0	T	69
765	0	Q	69
766	0	E	69
767	0	T	69
768	0	T	69
769	0	V	69
770	0	K	69
771	0	T	69
772	0	P	69
773	0	D	69
774	0	G	69
776	0	I	69
777	0	I	69
778	0	I	69
779	0	T	69
782	0	S	69
783	0	L	69
784	0	A	69
785	0	Y	69
786	0	G	69
789	0	P	69
790	0	E	69
793	0	D	69
794	0	N	69
796	0	P	69
798	0	D	69
799	0	H	69
800	0	K	69
801	0	A	69
802	0	A	69
803	0	F	69
804	0	G	69
805	0	V	69
806	0	T	69
807	0	G	69
808	0	Y	69
809	0	R	69
810	0	L	69
811	0	A	69
812	0	V	69
813	0	A	69
814	0	E	69
815	0	Q	69
816	0	R	69
817	0	G	69
818	0	Y	69
819	0	S	69
820	0	T	69
821	0	P	69
822	0	G	69
823	0	M	69
824	0	P	69
825	0	S	69
826	0	H	69
828	0	R	69
829	0	E	69
830	0	I	69
831	0	L	69
832	0	L	69
833	0	T	69
834	0	K	69
835	0	T	69
836	0	P	69
837	0	K	69
838	0	L	69
839	0	L	69
840	0	E	69
841	0	K	69
842	0	D	69
843	0	Q	69
844	0	Q	69
845	0	E	69
847	0	T	69
848	0	F	69
849	0	P	69
851	0	F	69
852	0	E	69
853	0	G	69
854	0	S	69
855	0	V	69
857	0	E	69
858	0	K	69
859	0	T	69
860	0	S	69
861	0	A	69
862	0	N	69
863	0	L	69
864	0	E	69
865	0	S	69
866	0	Q	69
867	0	I	69
868	0	W	69
869	0	A	69
870	0	Y	69
871	0	I	69
872	0	P	69
873	0	N	69
874	0	T	69
875	0	D	69
877	0	K	69
878	0	H	69
879	0	N	69
880	0	C	69
881	0	G	69
882	0	T	69
883	0	P	69
884	0	P	69
885	0	L	69
886	0	S	69
887	0	I	69
888	0	W	69
889	0	G	69
890	0	M	69
891	0	E	69
892	0	N	69
893	0	P	69
895	0	P	69
896	0	M	69
897	0	V	69
898	0	F	69
899	0	L	69
900	0	R	69
901	0	L	69
902	0	L	69
903	0	P	69
904	0	Q	69
905	0	L	69
906	0	G	69
907	0	P	69
908	0	P	69
909	0	E	69
910	0	K	69
911	0	S	69
912	0	S	69
914	0	S	69
915	0	G	69
916	0	S	69
917	0	K	69
918	0	P	69
919	0	S	69
921	0	K	69
922	0	F	69
923	0	L	69
924	0	N	69
925	0	Q	69
926	0	Y	69
927	0	C	69
928	0	Q	69
929	0	F	69
930	0	L	69
931	0	L	69
932	0	E	69
933	0	Y	69
934	0	T	69
935	0	V	69
936	0	T	69
937	0	W	69
939	0	V	69
941	0	R	69
942	0	R	69
943	0	K	69
945	0	H	69
946	0	T	69
947	0	P	69
948	0	R	69
949	0	W	69
950	0	N	69
951	0	P	69
952	0	M	69
953	0	P	69
955	0	V	69
956	0	T	69
957	0	I	69
958	0	P	69
959	0	T	69
960	0	Y	69
961	0	N	69
962	0	N	69
964	0	P	69
965	0	V	69
966	0	Y	69
967	0	I	69
968	0	L	69
969	0	D	69
970	0	Q	69
971	0	N	69
972	0	G	69
973	0	F	69
974	0	Y	69
975	0	K	69
976	0	L	69
977	0	P	69
978	0	E	69
979	0	T	69
980	0	V	69
981	0	W	69
982	0	T	69
983	0	A	69
984	0	K	69
985	0	Q	69
986	0	R	69
987	0	V	69
988	0	R	69
989	0	A	69
990	0	R	69
991	0	R	69
992	0	*	69

## Sheet: Antibody Epitopes of PPV5
Start	End	Predicted Antigenic Epitopes	Length
346	438	PPKSMPTKESVEKHLPKPLPIDPPQTSLPGASPPRTPDLGGETGMNEEPPAKRRMTEDRCDSTTRCETLDTQYEDSKMAGGGGGGGNQPKSSW	93
207	270	HDSSEEQPEEAGHREQKELEDNIEDIKHGAGEDQTGTGINWPGHRYTGPGNPLPHGAPRNEIDL	64
154	200	EEAVDEEDPDTEKKQPTDKTQSNNKKGEIGEKKEEGDTPTSNEEHHQ	47
755	774	RETQQPGPRTQETTVKTPDG	20
783	802	LAYGQVPENIDNIPSDHKAA	20
944	963	KHTPRWNPMPGVTIPTYNND	20
712	729	RLKDGDYSIVGPGTREQA	18
588	604	VGKPHSEMWSPVDGSKR	17
905	921	LGPPEKSSCSGSKPSKK	17
566	580	QLTVPGHLPGQTYEL	15
850	863	NFEGSVSEKTSANL	14
872	885	PNTDNKHNCGTPPL	14
6	16	YSKNLPPGLEE	11
64	74	PGAQGKENRVK	11
815	825	QRGYSTPGMPS	11
107	116	RQITPQTTEN	10
466	474	YCTTESGDH	9

[truncated: 4 more sheets: Entropy of PPV6, Antibody Epitopes of PPV6, Entropy of PPV7, Antibody Epitopes of PPV7]
